# Supplementary material for: Craniometrics Reveal “Two Layers” of Prehistoric Human Dispersal in Eastern Eurasia
Source: Sci Rep. 2019 Feb 5;9:1451. doi: 10.1038/s41598-018-35426-z (PMC6363732; doi:10.1038/s41598-018-35426-z)
Supplement: Supplementary file 1 — Table S1 [file 41598_2018_35426_MOESM1_ESM.xlsx]

## Sheet: Table S1
Table S1. Raw cranial measurements data (mm) recorded for male specimens (Italic number is estimated value)
	Sample No. Italic no = reference no.	M1, maximum cranial length	M8, maximum cranial breadth	M9, minimum frontal breadth	M17, basion-bregma height	M45, bi-zygomatic breadth	M48, upper facial height	M51, orbital breadth	M52, orbital height	M54, nasal breadth	M55, nasal height	M43(1), frontal chord (FC)	M43c, frontal subtense (FS)	M57, simotic chord (SC)	M57a, simotic subtense (SS);	M46b, zygomaxillary chord (ZC)	M46c, zygomaxillary subtense (ZS)
Zhoukoudian Upper Cave	101	204	143	107	136	143	75.5	48	33	32	58	110	18.412	8.1	3.41766	105	20.8797
Zhoukoudian Upper Cave	102	196	136	103	150	131	67	45	32	26	47	104	22.0954	9	3.96863	107	24.8747
Zhoukoudian Upper Cave	103	184	131	101	143	137	69	45	32	26	51	106	10.3441	8.5	2.90841	103	26.6786
Liujiang	Liujiang	181	142	96.83	135	142	64.56	42	30.55	25.06	44.41	102.58	16.0241	9.24	3.74147	101.46	21.6962
Dalongtan	大龙潭	195	133	90	143	127.53	67	40.13	32.42	26.23	48.86	94.22	7.97342	9.04	3.00741	99.47	17.8168
Huiyaotian	灰窯田M35	215		102			65	45	33	33	49	108	14.8324	10	4.38413	106	18.0831
Huiyaotian	灰窯田M46-1		139	104				41	35	27	48	100.77	27.2671	9.13	1.09071
Huiyaotian	灰窯田M3									30.86
Huiyaotian	灰窯田M26	194	147
Huiyaotian	灰窯田M25	198
Huiyaotian	灰窯田M51
Huiyaotian	灰窯田M58													9.5	2.65938
Huiyaotian	灰窯田M43	193	128	92.13	142	140	68.8	45	36	29.28	52	102	17.7448	10	4.75119	102.57	19.4518
Huiyaotian	灰窯田M14	187	137	99				45	36	28		98	17.4069	11.6	2.93428
Huiyaotian	灰窯田M9	192	142			143	66	44	30	28	50			7.36	2.24358
Huiyaotian	灰窯田M45-2	194	141
Huiyaotian	灰窯田M54	200	127	91	135	144	66	44	34	31	52	102	20.5913	9.69	2.42874	100	28.3931
Huiyaotian	灰窯田M56-1							43.01	35.09					10.18	3.58153
Liyupo	鯉魚坡M5-1			92.21								100	6.41624
Liyupo	鯉魚坡M12	179	130	92					32
Liyupo	鯉魚坡M19	192	138	102	138	142	68.39	43.89	36.78	32.71	48.11	104.01	24.3892			103.84	27.3049
Liyupo	鯉魚坡M29			96						24.18
Liyupo	鯉魚坡M34	191	136	96			63	43	33	28	46	99	8.93532			95	17.1464
Liyupo	鯉魚坡M35	187	140	106.44		142.72	66.07	43	32.35	26.68	46.37	103	19.9248	6.28	2.4369	107.47	17.1577
Qihedong	奇和洞3	195	137	90	148	139	73	41.12	34.08	30.94	53	98.49	13.6795	10.98	3.73457	96.18	26.6477
Gaomiao	高庙M-02	191	151	98	151	153	72	44	35	24	55	104	19.3963	8.5	1.47902	119	32.9157
Liangdao	M1	187	144	93	136	143.17	70.77	41.44	32.17	28.55	52.29	96.68	8.66236	10.05	3.20259	106.99	23.7858
Liangdao	M2	183	143	96	135	131.07	66.6	41.05	34.34	27.66	51.66	96.44	15.7755	10.37	5.06691	101.36	24.3357
Wajak		199	150	97	135	142	66	43	35	30	48	112	20.1052	9.4	3.9662	106	35.8684
Gua Harimau 1	74 4500BP	189	134	103			69	42.17	33	26	52	106	11.0026	8.89	5.28864	96	20.9931
Gua Harimau 1	79	180	136	99	143	142	70	45	38	26	50	102.9		9.68		104
Gua Harimau 1 Average		184.5	135	101	143	142	69.5	43.585	35.5	26	51	104.45	11.0026	9.285	5.28864	100	20.9931
Gua Harimau 2	4							40						11
Gua Harimau 2	12						76	41	38	25.02	54	95	12.0312	9.15		103	20.567
Gua Harimau 2	13	179	135	92		138	73		32.72	24	55
Gua Harimau 2	17
Gua Harimau 2	19	178	148	97	139	136						96.95	16.2934
Gua Harimau 2	21			96		136	67	39	33	26	48
Gua Harimau 2	23									25
Gua Harimau 2	36	177	134	92	131	130	65	35	34	24	50
Gua Harimau 2	49	170	142	94
Gua Harimau 2	53	175	142	94	138	135.54	70	39.98	33.77	28.41	54.99	93.59	14.5337	10.97	4.42914	100.26	18.5297
Gua Harimau 2	60	176	135	94	133	133	70	40.69	31.93	22.39	47.6	93	14.6061	8.11	2.39605	89.76	18.5434
Gua Cha	H12	193	137	99	143	139	61	44.32	32	31	44	103.45	15.9216	9.82	3.35123	95.22	24.581
Hang Lang Gao	24958 Lang Gao 17	194		95		131	63	43	33	27	49	97	17.3196	7.5	2.10341	95	26.6837
Hang Lang Gao	24958 Lang Gao19	204	143	100	140		71	41	36	26	54	105	14.6281	8.2	1.85472	105	20.8797
Hang Lang Bon	23107	189	146	90	134	131	60	43	33	28	45	100	20.3961	12.2	0.778168	96	23.626
Mai_Da_Nuoc	Mai_Da_Nuoc M1	185	131	95	141	134	62	42	32	29	48	101.28	12.944	11.21	3.50623	100.7	22.217
MaiDaDieu	86-MDD-M16 M17 estimated based on Hoabnhian average	190	144	90	138	152	67	42	34	29	49	95.71	12.8492	10.21	3.27701	120	26.8654
Hoabinhian Average		192.4	141	94	138.25	137	64.6	42.2	33.6	27.8	49	99.798	15.6274	9.864	2.30391	103.34	24.0544
Bac Son	23104 Cau Giat Annnam	194	146	97
Bac Son	18504 PhoBinh Gia 7470BP	196	142	98	137	138	66	42	35	25	51	100	14.2829	9		98	22.6936
Bac Son	19414 Lan Cuom 6440BP	196	140	101		142	74	46	38	25	56	102	23.1301	8.1	1.71921	116	24.5967
Bac Son	19416 Lang Cuom (Tonkin) No9	184	133	95	144		68	44	34	29	50	106	12.6979	8.7	2.56498	107	27.1616
Bac Son	19418 Lan Cuom	181	145	100	140	139	62	43	35	29	45	104	14.5602	13.4	3.67976	102
Bac Son	19424 Dong Thuoc site Ba Nang village	195	131	91					36.51			103.76	22.4589
Bac Son	23105 Cua Gi	190	154	101	132		68	42	33	35	51	98.2	9.17526			116	24.5967
Bac Son	19419 Lan Cuom											102.31	15.268
Con Co Ngua	80CCNM4 (Data by Nguyen LC)	180	130	98
Con Co Ngua	80CCNM8a (Data by Nguyen LC)	181	141	99		130	66	43	32	26	47	101	11.5096	8.29	1.75185
Con Co Ngua	80CCNM16a (Data by Nguyen LC)	185	132	93	139
Con Co Ngua	80CCNM16b (Data by Nguyen LC)											104.91	12.1777	7.78	2.14044
Con Co Ngua	80CCNM17 (Data by Nguyen LC)	178	129	92
Con Co Ngua	80CCNM33b (Data by Nguyen LC)	189	125	110		136		40	31	26	41	109.54	20.723	8.32	2.47386
Con Co Ngua	80CCNM33C (Data by Nguyen LC)											99.78	16.6658
Con Co Ngua	80CCNM35 (Data by Nguyen LC)	187		99
Con Co Ngua	80CCNM37 (Data by Nguyen LC)	185	135	98
Con Co Ngua	80CCNM39 (Data by Nguyen LC)	187	136	107		146	68	47	39		46	111.87	12.5014	9.9	1.55997	115.65	24.0319
Con Co Ngua	80CCNM42 (Data by Nguyen LC)	180	125	101
Con Co Ngua	80CCNM43 (Data by Nguyen LC)	192	147	106	138	130	65	39	35	27	47	104.74	17.1265	10.19	1.97666	108.18
Con Co Ngua	80CCNM44 (Data by Nguyen LC)	192	140	101						22
Con Co Ngua	80CCNM58 (Data by Nguyen LC)	188	135	102
Con Co Ngua	80CCNM60 (Data by Nguyen LC)	188		101
Con Co Ngua	80CCNM74 (Data by Nguyen LC)	190	138	105
Con Co Ngua	80CCNM75 (Data by Nguyen LC)	185		99						28
Con Co Ngua	01CCNTS (Data by Nguyen LC)		128	93		133			38.65	29.6
Da But (data combined with Con Co Ngua)	Da But Viet 19454											93.1	0.957954	3.67	22.6596	105	20.8797
Con Co Ngua	2013-M7	197	133	106			58	42	34	28		109.38
Con Co Ngua	2013-M10	185	136	101.54					29.79
Con Co Ngua	2013-M13a	188		106								103	19.3067
Con Co Ngua	2013-M20	185	131	97
Con Co Ngua	2013-M30
Con Co Ngua	2013-M31			101.72					36.64
Con Co Ngua	2013-M35	185	132	100.08					31.73
Con Co Ngua	2013-M38	194	136				62.99	43.18	34.14	31	46.3
Con Co Ngua	2013-M43	179	138	104.47	140			41.49	33.25	26.39		101.73	8.25118
Con Co Ngua	2013-M46	184	129	102				40.24				100.22	18.5414
Con Co Ngua	2013-M52	183	129	99		140				29.12		92.72	19.6179
Con Co Ngua	2013-M55			97.6								94.19
Con Co Ngua	2013-M59	192		97					34.14			102.53	9.50689
Con Co Ngua	2013-M66a	191	135	88.37
Con Co Ngua	2013-M70	191	133	102		149	67	41	35	29	47	103	16.2404			111
Con Co Ngua	2013-M71	185	145	107					31			102.18	6.44569
Con Co Ngua	2013-M77	193	131	101				40.97	36.79			94.85	10.4607
Con Co Ngua	2013-M78	177		98								95.38	7.02751
Con Co Ngua	2013-M82	185	135	100.43								99.79
Con Co Ngua	2013-M84	195	133	107	140	144	65	42	32	26	49	101	20.4929	10.71	4.30359	108.79	16.542
Con Co Ngua	2013-M114	189	133	102		144	69	41	33	24.17	48.02	103.98	13.2415			115.34	25.2719
Con Co Ngua	2013-M119	185	140	96.34			66.97	41.56	37.73	30.84	51.39	100.06	12.9723	6.98	1.0164	103	14.3057
Con Co Ngua	2013-M122	183	138	99	137							105.99
Con Co Ngua	2013-M124	190	135	100	142		70	42	34	28	52	103	19.3067			109	18.3295
Con Co Ngua	2013-M124	190	132	99	143	144	71	42.89	34.03	27.96	54.79	101.49				100.22	20.877
Con Co Ngua	2013-M125	190	131	98				43.79	35.53	28.56		99.08	12.0518
Con Co Ngua	2013-M126	188	138	101
Con Co Ngua	2013-M141			105.08						27.42
Con Co Ngua	2013-M142	196		98.02								101.4	17.1123
Xitou	渓頭 M3	179	146	100.82		138	79.95	41.99	35.61	22.78	59.77	102.5		9.67		100.82
Xitou	渓頭 M5	184	137	100.92		135	69.1	40.5	34.09	26.7	49.32	100.82		9.61		100
Xitou	渓頭 M9		146	100	135	128.38	68.17	40.46		27.01	51.2	95		6.61		98.53
Tanshishan	曇石山 M4			96.2			71.08	37.35	31.44	29.94	50.62	97.55		6.53		101.28
Tanshishan	曇石山 M9	187	133	94		132.21	71.25	38.11	35.28	30.75	51.73	98.7		7.99		100.24
Tanshishan	曇石山 M11	192	128	87	135	116.15	66.78	37.66	33.82	22.95	48.3	91.68		8.54		89.78
Tanshishan	曇石山 M13	188	143	91	139	138.36	64.84	39.86	31.25	26.4	45.96	94.55		6.2		103.39
Tanshishan	曇石山 M18
Tanshishan	曇石山 M17	177	146	98		138	65.27		34.09	28.85	51.26	93		5.43		96
Tanshishan	曇石山 M24			101.61		139.13	70	39.22	35.48	27.55	48.89	102.65		6.81		106.07
Hemudu	河姆渡M23	198	144	100	152	146	75	41.45	33.12	28.22	57.52	100.36	12.4026	11.52	1.10181	116.67	23.9738
Baligan	94M100-1			90.2			73.87	40.86	35.27	27.14	56.35	95.24	14.1927	6.8	1.34064	99.69	24.305
Baligan	07DBDT305M260			91.98			75.36	38.19	34.5		53.95	95.21	8.31051	9.31	3.18205	100.04	17.2779
Baligan	00DBDT306M165-B			91.42			75.59	39.36	35.73	26.24	54.54	92.62	18.4905
Baligan	94M124			97.79			78.97	38.59	37.43	23.62	55.41	97.08	8.56553	6.91	2.27919	102.49	14.5113
Baligan	00DBDT306M164			93.76			74.44	40.91	35.38	26.54	55.02	98.24	16.1117	8.03	1.51556	105.13	24.9016
Baligan	07DBDT305M250			97.59			79.4	40.75	37.77	25.56	56.42	100.98	15.1706	9.8	3.82405	102.12	20.7892
Baligan	07DBDT205M245			100.12			75.19	39.48	38.13	22.04	52.67	99.72	12.732			99.23	16.5737
Baligan	00DBDT206M188			95.24			76.19	39.89	35.17	26.59	56.89	96.38	10.8439	10.41	2.66887	98.55	17.4092
Baligan	92M84			89.07			74.48	37.93	37.2	28.48	53.49	96.58	10.9684	7.9	1.79808
Baligan	07DBDT307M82			98.44			76.87	38.01	35.65	28.04	56	100.16	6.49918			111.43	21.9147
Baligan	92DBM8			99.62			75.66	39.27	36.59	23.82	53.46	100.02	5.92701	5.41	0.760965	106.21	18.9507
Baligan	00DBDT306M168			91.81			74.42	41.94	34.94	27.83	52.59	99.05	7.23027	4.84	0.684707	110.71	21.5309
Baligan	00DBT206M169			101.7			76.61	38.89	37.46	27.63	54.37	100.46	3.75265	12.53	3.08687	110.75	32.1661
Baligan	00DBT206M143			96.33			75.23		34.95		51.71	96.1	12.699			105.35	18.4265
Baligan	07DBDMX1			96.21			74.86	39.25	37.8	27.13	56.72	99.45	16.2551	6.57		108.72	26.1322
Baligan	92DBM		144	109
Baligan	92M12-28	198
Baligan	92M13-79	186
Baligan	92M14-10	186		101
Baligan	92M13-34	191
Baligan	92M32-3	181	135
Baligan	07M223-3	175	141			141
Baligan	92M28-2	176	153	98
Baligan	92M12-73			101
Baligan	92M12-52	190	155
Baligan	M143	182	154	97	140	141
Xipo	西坡M13	180	146	90.98		140	75.99	39.58	35.2	28.16	52.52	101.52	18.9302	10.28	3.46186	104.34	21.509
Xipo	西坡M15	182	142
Xipo	西坡M24	190.7	142.5	95.6	150.5					28.77		101.8	16.8
Xipo	西坡M25	190		98.97								101.99	6.27805	8.99	2.20064
Xipo	西坡M27	181.4	147.2	102.5	143.2	143.84	70	41.09	34.81	30.28	49.6	107.18	13.3591	9.59	1.68804	108.58	6.477
Xipo	西坡M28	170	135
Xipo	西坡M29	171	143	95	138	141	67.88	39	33.26	27	52	99.42	14.1146	7.92	3.01973	112.96	26.3044
Xipo	西坡M32	184	141	95					34.2
Xipo	西坡M33	183	138	93								100.15	16.9938
Xipo	西坡M7	192
Xipo	西坡M8	176	146	103	145	145	72.23	41.31	34.69	28.23	53.58	103.12	10.4332	7.97	2.7636	110.58	24.1267
Jiahu	賈湖M395	180	146	90	144	138.94	78.38	39.37	36.46	27.23	58.07	97.75	13.8151	6.53	1.99543	100.03	16.9528
Tam Hang	20538 S14	184	156	100	140	144	71	41	36	28	54	102	14.4222	11.9	2.85613	102	17.7482
Tam Hang	20539 S10	187	144	90	147	140	75	43	36	29	55	103	12.5105	6.8	3.1718	106	20.9762
Ban Chiang	SAC79	195		95			73	41	37	32	53	100	10.0499	6.4	0.990122	114	18.735
Ban Chiang	UHWI BCES22											105.52	18.1204	11.28	2.29142	107.03	19.7837
Ban Chiang	UHWI BCES24											102.28	13.3941
Ban Chiang	UHWI BCES31											94.69	9.75117			97.31	15.601
Ban Chiang	UHWI BCES35											99.45	13.6244
Ban Chiang	UHWI BCES45											96.73	11.6785	8.14	2.64732	112.02	22.872
Ban Chiang	UHWI BCES47											104.13	13.691	6.41	3.19412	111.95	24.6815
Ban Chiang	UHWI BCES51											101.75	4.4583	8.27	2.10508	112.83	24.0369
Ban Chiang	UHWI BCES55											99.46	16.7319	9.9	1.30531	99.65	17.107
Ban Chiang	UHWI BCES56											100.21	3.61099
Ban Chiang	UHWI BCES65											102.16	11.1826	9.64	2.67321	109.11	19.6177
Ban Chiang	UHWI BCES72											97.64	15.2788	7.03	1.6232	102.98	21.1906
Ban Chiang	UHWI BC23															100.01	16.0086
Ban Chiang	UHWI BC20															98.29	21.9755
Ban Chiang	UHWI BC43											107.77				105.95	22.2405
Kohk Phanom Di	KPD24 M1-M55 by N.Tayles [79]			100.77		139.13		42.65	33.13	26.2	50.56	100.76	12.634	7.26	2.65192	98.06	15.3611
Kohk Phanom Di	KPD28 M1-M55 by N.Tayles [79]			96
Kohk Phanom Di	KPD29 M1-M55 by N.Tayles [79]	182	144	100	144
Kohk Phanom Di	KPD30 M1-M55 by N.Tayles [79]	178	143	101	137	147.31	68.08	41.5	34.64	30.5	53.28	102.58	14.2389	8.97	2.27625	106.93	14.0489
Kohk Phanom Di	KPD38 M1-M55 by N.Tayles [79]	185	150	103	147	150	75	42.59	34.69	28.8	55.74	104.63	16.5155	7.28	2.24424	110.61	14.6013
Kohk Phanom Di	KPD42 M1-M55 by N.Tayles [79]	187	148	97			73.07	41.59	35.78	26.5	58.25	103.12	19.9221	7.51	4.00433	114.59	33.9535
Kohk Phanom Di	KPD57 M1-M55 by N.Tayles [79]			98		141.7	74.27	42.71	38.17	30.31	55.79	109.26	19.9814	8.41	2.44855	111.86	21.7218
Kohk Phanom Di	KPD67 M1-M55 by N.Tayles [79]	182	144	103	143	142	74.03	41.53	35.09	29.3	56.07	108.31	18.4294	11.74	2.14606	104.53	27.8097
Kohk Phanom Di	KPD72 M1-M55 by N.Tayles [79]	180	145	102	139	146	77.12	43.4	36.02	27.5	51.88	106.16	17.5466	12.31	3.40498	104.98	20.5907
Kohk Phanom Di	KPD74 M1-M55 by N.Tayles [79]	176	145	101	149	151	74.22	41.96	35.16	26.6	53.16	103.77	7.07362	9.63	2.19957	106.51	18.2475
Kohk Phanom Di	KPD90 M1-M55 by N.Tayles [79]							39.01	31.19	29.2				11.06	4.48357
Kohk Phanom Di	KPD93 M1-M55 by N.Tayles [79]	185	146	101	146	142	74.06	40.5	36.16	27.4	57.16	103.94	16.9677	12.09	4.7451	96.11	20.9508
Kohk Phanom Di	KPD100 M1-M55 by N.Tayles [79]			97
Kohk Phanom Di	KPD103 M1-M55 by N.Tayles [79]	172	145
Kohk Phanom Di	KPD129 M1-M55 by N.Tayles [79]			95			76.29	44.07	36.58	27.6	56.87	102.69	14.5797	10.23	3.25749	108.24	19.1255
Kohk Phanom Di	KPD131 M1-M55 by N.Tayles [79]			109
Kohk Phanom Di	KPD132 M1-M55 by N.Tayles [79]			110			74.11	42.08	30.04	28.37	55.68	105.62	16.9058	12.69	2.5263
Kohk Phanom Di	KPD44 M1-M55 by N.Tayles [79]	176	141	104.29	142	123.93		39.8	34.98	24.88	53.07	96.19	19.5305	8.68	2.18724	97.61	16.0774
Kohk Phanom Di	KPD23 M1-M55 by N.Tayles [79]							40.24	34.27	26.62	54.12
Non Nok Tha	42	189	138	93								99.94	15.5373
Non Nok Tha	47	186	136	99	138							104.25	13.777
Non Nok Tha	52	179	138	95
Non Nok Tha	55	175	146	90			65	41	35	33	49			12.02	1.80403	93.51	20.9155
Non Nok Tha	64	172	142	96	143		72	39	33	30.3	53	99.47	16.984			100.51	19.5387
Non Nok Tha	71b	186		96								101.05	13.4845
Non Nok Tha	101	176	139	95	139	133	72	43	34	28	51	101.46	16.3996	10.21	0.95485	96.75	20.4756
Non Nok Tha	9									30
Non Nok Tha	23
Non Nok Tha	32	168								27		96.63				94.28	20.4132
Non Nok Tha	41	173	140	94		103	75	39	36	29	61	95.34	8.10817			97.66	20.9778
Non Nok Tha	56									29
Non Nok Tha	59
Non Nok Tha	62	177	142	102								97.95	12.1516
Non Nok Tha	70
Non Nok Tha	73A
Non Nok Tha	74
Non Nok Tha	89	186	145	99			69	39	39	27	100.24	9.67336			113.06	22.5185
Non Nok Tha	90	182	141	91							101.06	17.0173	11.65	3.48719
Non Nok Tha	110A	182	144	93							102.05	14.735			112.79	25.0791
Non Nok Tha	124									25					90.95	18.1548
Non Nok Tha	3	177								27
Man Bac 1	01MB10	184	145	102	138		110	144	102	68	41	50
Man Bac 1	01MB5	185	143	103	134		118	142	108	75	40	57		108.87	17.9395	11.44	2.75323
Man Bac 1	01MB9	174	137	98			110	147	109	67	40			110	16.3359
Man Bac 1	05MB11	173	136	93	128	108	106	130	113	70	40	54	32	95.2	11.6267	6.5	0.811538
Man Bac 1	05MB31	175	155	101		98	111	146	100	74	39	53	34	99.5	10.0235
Man Bac 1	99MB3	180	139	96	142	101	102	128	102	70	42	49	39
Man Bac 1	H1M5	177	140	96		104	115	142	110	70	45	55	35	107.18	14.2217	8.56	1.52923
Man Bac 1	H2M1	176	150	94	154	110	113	147	109	71	44	52	41	102.57	11.5207	11.73	4.28629
Man Bac 1	H2M10	181	141	106	144	106	120	146	121	79	43	58	35	110.4	18.6761	12.85	5.39654
Man Bac 1	H1M9	192	140	97		115	104	144				52	41	94.07	16.4844
Man Bac 1	05MB20	180	140	98			107			66		50	39
Man Bac 1	H2M19								108				37
Man Bac 2 (outlier)	H1M8	185	147	101	147	104	114	146	105	69	44	53	37	106.88	8.4568	7.56	2.55768
Man Bac 2 (outlier)	05MB29	186	138	95	136	102	109	138	111	67	42	54	40	101.09	16.7559	10.06
Man Bac 2 (outlier)	H2M27	192	135	94	138	108	107	133	107	74	43	55	40	97.35	22.6807	9.45	3.26792
Man Bac 2 (outlier)	H2M30	181	151	108	150	108	120	147	116	66	45	55	41	110.44	17.3579	11.87	4.12231
Man Bac 2 (outlier)	H2M32	184	147	104	148	103	115	146	106	68	47	54	38	105.31	16.059	9.03	2.80479
An Son	04ASH3M3	193	139	94		150	75	45	41	27	58
An Son	04ASH3M13	176	142	96		140	76	43	34	30	59
An Son	04ASH3M14		147	94	141			39
An Son	04ASH3M1	189	144	104		146	76	42	41	28	57
Anyang	233											96.32	9.03407	6.32	2.71038	99.44	21.8878
Anyang	225											98.24	10.2103	4.58	1.35501	96.7	22.8284
Anyang	251											99.24	16.0136	8.69	2.60929	96.18	18.7335
Anyang	257											100.55	11.0498	3.63	1.34632	103.66	18.7107
Anyang	281											92.93	13.4767	7.18	1.70263	101.6	25.3974
Anyang	280											94.92	12.6199	4.44	0.91169	104.81	21.6187
Anyang	265											101.14	17.6137	8.32	3.37994	106.83	20.9732
Anyang	259											93.04	15.3753	8.79	2.55367	100.65	22.57
Anyang	29											99.1	14.8212	5.48	0.949947	104.85	19.2862
Anyang	120											93.87	14.8534	11.33	2.26225	98.18	30.3269
Anyang	90											98.57	12.8989	5.19	1.6216	101.89	23.4159
Anyang	229											97.64	12.8377	6.66	2.06821	98.53	14.817
Anyang	75											101.1	18.0026	7.14	2.36083	105.1	22.8774
Anyang	58											97.61	15.9638	9.36	1.7721	101.37	19.7299
Anyang	217											93.99	14.1815	8.05	3.53963	95.19	26.5307
Anyang	105											90.8	16.1701	9.46	5.01554	99.04	25.0382
Anyang	80											95.7	16.8496	9.74	3.33063	100.07	26.1929
Anyang	146											93.39	10.788	5.08	2.7175	96.95	17.137
Anyang	153											97.41	13.4575	6.77	1.18609	95.19	13.3802
Anyang	147											96.94	13.9019	5.62		100.41	23.714
Anyang	154											104.07	12.6201	8.6	2.62899	111.15	16.8732
Anyang	156											95.3	14.1268	16.02	6.09364	108.34	23.4028
Anyang	188											99.55	15.2197	9.74	3.77209	105.46	6.82613
Anyang	181											95.27	13.2297	9.03	2.92571	96.4	28.7946
Anyang	82											100.01	13.537	5.72	1.72511	99.99	21.747
Anyang	93											94.7	9.65832	10.04	2.653	108.39	23.1313
Jundushan	182	181	140	98	137	128	69	39	36	26	50	101.03	8.88236	7.62	2.8182	106.36	26.9745
Jundushan	179	184	134	98	147	139	73	39	34	28	52
Jundushan	145						75	40	36	28	54
Jundushan	129			98			77	38	36	27	53	98.5	1.40371	6.22	1.91402	106.1	22.4892
Jundushan	384	180	149	104	139	141	75	40	36	29	56	101.55	18.3526	6.99	2.34713	106.22	23.2471
Jundushan	181	182	145	104		139				26
Jundushan	138	179	136	92	141	126	70	41	33		52
Jundushan	199			93		134	73	39	34	24	52	95.32	12.0715	9.5	4.13854	101.7	22.9031
Jundushan	168	188	142	88	143	142	75	40	36	27	55	98.13	11.9319	6.79	2.89782	105.07	22.1021
Jundushan	39	182		80		134	80	37	32	24	58	93.08	11.7893	3.61	1.41579	96.13	19.6855
Jundushan	68	181	137	93	137	136	69	39	32	28	50	91.36	16.5481	7.28	2.93712	102.93	29.4792
Jundushan	71	183	138	92	145	138	80	39	39	24	54	94.46	15.0338	7.02	2.26987	92.55	17.5043
Jundushan	79	182	142	93	139	137	84	40	35	26	60	96.9	17.1027	7.08	3.53475	105.32	25.7305
Jundushan	190	174	135	84	140	134	75	37	35	27	54	94.44	9.49415	6.64	1.37896	98.48	27.1417
Jundushan	151	187		93			83	40	36	25	55	98.77	4.76966			96.97	21.6276
Jundushan	122	173	146	99	143	141	77	38	38	25	54	99.67	10.6726	8.99	1.3383	102.12	24.6874
Jundushan	214	179	141	93	146		74	39	33	23	54	94.34	14.7755	7.09	2.43372	97.44	25.2404
Jundushan	217	185	149	96	140	138	79	39	42	29	58	97	12.1552			98.8	13.7951
Jundushan	234			87			79	39	36	27	56	94.2	20.0501	7.36	3.32553	101.88	28.9567
Jundushan	227		143	99			85	37	37	29	58	99.46	14.8155			104.37	17.1953
Jundushan	295		143	97			79	38	36	28	57	99.76	14.2292	6.65	3.85389	98.75	19.3869
Jundushan	M唐	195	134	95	150	140	77	40	37	27	58	101.47	13.283	9.76	3.49076	110.89	26.5292
Jundushan	386	186	145	91	136		78	40	38	27	58	96.58	14.9458	8.06	1.72593	106.82	19.152
Jundushan	343	185	142	92	138	135	74	40	34	27	54	102.93	12.4946	8.85	0.788549	103.54	27.1773
Jundushan	185	171	137	86	136	132	71	37	33	22	50
Jundushan	143		184	89			82	41	37	27	58	99.64	10.7185	3.62	1.85076	106.36	24.9572
Jundushan	269	177	135	88	147	136	78	40	38	29	58	97.95	10.7688			100.41	24.6614
Ban Non Wat	145 Bronze	197	149	102.26	141	136.51	79.28	45.36	36.23	32.22	55.33	111.26	17.7554	15.54	4.89807	110.36	28.4204
Ban Non Wat	17 Bronze						74	41.7	39	30	56
Ban Non Wat	185 Bronze												12.8753				27.597
Ban Non Wat	201 Bronze	195	135	98	148	140	81	42.78	36.89	32.26	57.4	105.51	16.3143	14.74	2.92711	112	13.6939
Ban Non Wat	210 Bronze			92.41				41	37	28.12		98.14	15.6986
Ban Non Wat	265 Bronze			105.81		143	74.06	42.11	35.7	25.41	51.74	108.02	15.4995	12.24	4.08662	106.11	24.3596
Ban Non Wat	290 Bronze	191	141	95	150	132	70.65	42.04	37.18	27.69	52.21	104.21	12.6348	12.37	3.1693	108.18	24.122
Ban Non Wat	306 Bronze	185	140	94.7	136	144	76.16	43.42	36.09	33.37	55.78	101.72	11.5726	11.47	3.75506	106	13.8509
Ban Non Wat	333 Iron					140	72.05			27.85	53.8			10.19	3.90607	110	23.8538
Ban Non Wat	360 Iron						77.14			29.57	57.04			14.83	1.499
Ban Non Wat	431 bronze						75.99			27.2	53.23			6.39	1.66307	104	24.3527
Ban Non Wat	433 Iron						77				60.04			11.42	3.49472
Ban Non Wat	445 Bronze						74.77	38.41	34.07	26	50.83
Ban Non Wat	455 Bronze	186	142	99.78	108.76	141.06	72.96	42.05	35.92	29.04	51.97	105.53		9.82	3.2939	107.17	13.8062
Ban Non Wat	473 Iron			94.88			75.17	40.15	35.7	29.01	54.89	104.92	19.3359	10.33	4.07935	119.46	13.8733
Ban Non Wat	566 Neolithic						73.02			27.41	54.05			6.73	2.21758
Ban Non Wat	570 Bronze			91.09				40.67	32.72
Ban Non Wat	580 Iron			100.83
Ban Non Wat	59 Bronze	186	147			138.99	70.22	42.93	35.15	31	48.95	108.89	19.8916	14.1	4.24912	107.72	26.0013
Ban Non Wat	611 Bronze					140	77.21	43.55	32.55	26.09	58.03	104	19.8784	5.96	1.57369	104.17	21.2418
Ban Non Wat	613 Bronze			94.88			78.84	41.67	34.81	26.19	53.95	104.18	10.3072	12.36	3.03292	108.23	23.1726
Ban Non Wat	64 Bronze	186	138	98.76		140.34	75.37	44.31	40.47	25.49	55.85	106.27	15.012	9.08	3.051	105.72	25.2654
Ban Non Wat	69 Bronze						77			30.18	55.77
Ban Non Wat	86 Neolithic	174	140	93.71	131	135.95	67.91	39.59	35.08	28.53	51.1	94.81	13.9659	8.34	2.66713	102.87	18.4018
Ban Non Wat	90 Bronze	189	154	102.11	147					29.82		109.05	8.95133	12.27	1.63435
Ban Non Wat	97 Bronze	180	124	96.11		135	75.06	36.8	34.75	28.15	57.16	100.24	11.9288	9.46	1.98195	105.86	18.8563
Ban Non Wat	no number Bronze	176	140	94	149	136.45	79.44	41.18	39.99	30.88	59.84	102.67	4.91808		3.93925	111.05
Ban Non Wat	no number Bronze	181	135	95.8		134		39.52	33.13			96.5		13.24
Phum Snay	RUFA-2001-6	172	142	98	132	136	59	36.2	34	25	44
Phum Snay	RUFA-2003-2		145
Phum Snay	RUFA-2003-5	189	142	99	141		69.7	41.3	30.7	28.5	54.4
Phum Snay	RUFA-2003-6	173	144	103	140		73.2	38.4	32.2	29.9	53.9
Phum Snay	RUFA-L-6	178	141	100	145		68	39	34	28	48
Phum Snay	RUFA-L-7	177	148	99	139		69	42	34		46
Phum Snay	RUFA-L-10	174	141	103	139			38.3	30.4
Phum Snay	RUFA-L-13	178	145		143
Phum Snay	RUFA-2001-1	179	129	100	136
Phum Snay	WBC11	171	145	99	135	139	64	42	31	30	41	107.35	20.6863	11.89	1.89594	107.11	22.6428
Phum Snay	WBC12	177	142	93	134		69	40	34	26	49	101.08	16.4	10.25	2.55147	115.1	19.1104
Phum Snay	WBC13		141	95		135	72	42	33	30	52	94.4	15.1278	7.9	1.1523	105.7	23.3974
Phum Snay	WBC14	178	131	101	139	135	62	41	34	29	48	104.62	19.5246	9.02	2.57836	100.59	18.6595
Phum Snay	WBC16	177	136	102	142	139	63	42	32	30	50	109.41	24.1992	9.71	3.41724	112.38	26.2165
Phum Snay	WBC29	170	134	96	137	136	66	42	33	28	52	101	18.7543	9.73	4.194	101.37	21.1999
Phum Snay	WBC3	180	138	100	138	133	66	42	33	28	49	104.05	17.7343	10.75	1.73851	99.79	22.7442
Phum Snay	WBC30	174	129	96	134	133	68	41	35	30	50	103.75	14.7638	11.94	2.69351	110.29	23.2714
Phum Snay	WBC31	170	139	96	149	133	69	40	31	29	45	99.19	10.7184	10.61	2.16407	104.19	18.8921
Phum Snay	WBC32	171	143	97	128	133	67	43	33	31	66	102.11	11.251	9.25	2.92066	106.42	16.3319
Phum Snay	WBC33	170	144	95	138	143	69	42	36	31	51	100.97	16.1983	8.75	2.48199	104.71	16.4884
Phum Snay	WBC34	184	133	95	136	129	70	41	29	29	46	97.5	13.1789	8.52	2.2099	103.21	19.3969
Phum Snay	WBC35	180	140	100	136		65	42	35	29	47	103.1	16.545	11.08	2.8058
Phum Snay	WBC36	182	142	102	143	149	69	42	32	33	49	107.78	20.5633	10.22	3.42205	115.12	20.5092
Phum Snay	WBC37	176	140	99	143		72	40	30	28	50	104.34	11.9001	9.99	2.21311	109.63	20.5913
Phum Snay	WBC38	181	153	97	141		65	42	34	33	49	106.11	21.4312	8.33	3.77322	109.79	20.9272
Phum Snay	WBC41	168	140	92	135		68	41	32	29	51	104.43	9.17508	8.14	3.17701
Phum Snay	WBC42	175	129	93	136	132	66	41	33	27	52	102.25	20.1565	10.84	3.56983	109.22	24.0203
Phum Snay	WBC8	176	136	96	137	131	66	40	34	29	50	96.75	19.3183	11.42	4.52406	99.29	31.8806
Phum Snay	WBC9	172	138	86	137	139	77	42	36	30	54	100.06	18.2941	11.34	3.55066	110.87	22.4739
Phum Snay	WLC4	172	143	99	146	137	63	41	31	30	45	101.61	17.5465	8.32	3.15322	113.22	19.9364
Phum Snay	WLC6	186	140	97	139	139	69	43	34	31	48	107.02	15.8728	11.86	2.4073	110.61	25.9757
Phum Snay	WLC78	170	130	93	134	134	61	41	34	25	52
Phum Snay	WLC83	176	142	108			71	43	36	31	52	112.84	22.5204	13.75	4.7257	111.78	19.0581
Dong Son	DongXa-K2C5	189	137	99		141		40	35	29
Dong Son	DongXa-K2B3	189	132	93
Dong Son	DongXa-M.PK	175	145	93			68	41	35	30	53
Dong Son	DongXa-RE.L6	178	134	95	139	145	70	39	39	30	57
Dong Son	1 (number recorded in [94] L.C. Nguyễn, 1996)	200	138		126
Dong Son	2 (number recorded in [94] L.C. Nguyễn, 1996)	173	134	94	137	134	69	40	33	26	47
Dong Son	7 (number recorded in [94] L.C. Nguyễn, 1996)	179	144	96	135
Dong Son	10 (number recorded in [94] L.C. Nguyễn, 1996)	178	137			142				28
Dong Son	14 (number recorded in [94] L.C. Nguyễn, 1996)	180	128	92	128	134	70	43	33	26	53
Dong Son	19 (number recorded in [94] L.C. Nguyễn, 1996)	180	136	97	136	128	64	41	32	25	50
Dong Son	20 (number recorded in [94] L.C. Nguyễn, 1996)	182	130	94	129	133	73	41	37	26	53
Dong Son	22 (number recorded in [94] L.C. Nguyễn, 1996)	178	141	98				44	34
Dong Son	24 (number recorded in [94] L.C. Nguyễn, 1996)	169	135	100						27
Dong Son	26 (number recorded in [94] L.C. Nguyễn, 1996)	188	135				72	41	36
Dong Son	27 (number recorded in [94] L.C. Nguyễn, 1996)	177	139	101		139	69	42	35	25	51
Dong Son	29 (number recorded in [94] L.C. Nguyễn, 1996)	189	143	87	152	130	73	43	33	27	52
Dong Son	30 (number recorded in [94] L.C. Nguyễn, 1996)	183	148	100	148	144	66	38	33	29	52
Dong Son	31 (number recorded in [94] L.C. Nguyễn, 1996)	184		96	146	134	69	45	34	29	51
Dong Son	34 (number recorded in [94] L.C. Nguyễn, 1996)	176	141	100
Dong Son	35 (number recorded in [94] L.C. Nguyễn, 1996)	182	133							24
Dong Son	37 (number recorded in [94] L.C. Nguyễn, 1996)	182	125	100	144	128	72	45	33		53
Dong Son	38 (number recorded in [94] L.C. Nguyễn, 1996)	168	148	105		147	68	44	32	26	50
Dong Son	39 (number recorded in [94] L.C. Nguyễn, 1996)	182	145	96		139		41	35	27	58
Dong Son	40 (number recorded in [94] L.C. Nguyễn, 1996)	183			138
Dong Son	41 (number recorded in [94] L.C. Nguyễn, 1996)		130	94			72	37	32
Dong Son	44 (number recorded in [94] L.C. Nguyễn, 1996)	190	146	100	140	141	76	41	33	29	58
Dong Son	45 (number recorded in [94] L.C. Nguyễn, 1996)	185	136	95
Dong Son	47 (number recorded in [94] L.C. Nguyễn, 1996)	190	140	106					36
Dong Son	48 (number recorded in [94] L.C. Nguyễn, 1996)	174	145
Dong Son	50 (number recorded in [94] L.C. Nguyễn, 1996)	190	137			133	67			30	50
Dong Son	51 (number recorded in [94] L.C. Nguyễn, 1996)	179	130	97		144		42	35
Dong Son	54 (number recorded in [94] L.C. Nguyễn, 1996)	181	136
Dong Son	60 (number recorded in [94] L.C. Nguyễn, 1996)	177	130	89	138		69	38	33	26	50
Dong Son	DogXa-K2C5											101.02	15.6857	9.85	2.79939	103.85
Dong Son	DongXa-RE.L6											94.74	14.3125	10.35	2.9363	107.13	23.179
Dong Son	DongXa-M.P4											97.61	15.5751	8.86	2.93387	101.32	20.6314
Dong Son	DongXa-A3K2											99.13	14.3482			100.74
Dong Son	77NN22KA													10.04	3.18538
Dong Son	66VQ1M1											101.67	8.7938			100	19.7374
Dong Son	VQ2M1											94.27	11.7571	8.81	3.28237	96.42	20.716
Dong Son	VQUANG											103.97	15.087	10.37	2.71964	100	12.587
Dong Son	VQ2M46											102.73				106.42	20.3223
Dong Son	78QCM27											103.15	20.1329	10.17	2.21852	105	18.9195
Dong Son	78QCM25											96.15	12.2444
Dong Son	78QCM24											97.43	15.7722	13.67	3.9608	104.56	16.4602
Dong Son	NNM10KA											99.12	16.3246	7.29	2.23374
Dong Son	NUINAP-NNM9KA											98.03	24.7513	7.27		107.33	22.4194
Dong Son	NNM1B											102.85	21.0458	12.24	3.81178	107.9	26.1636
Dong Son	LATE-G-95DXM1											97.75	14.1784	8.35		96.07	15.7786
Dong Son	77CHSM1											98.01	17.7306	8.96	3.27599	109.12	20.6026
Dong Son	78NNM16KA											107.28	19.7053	10.99	3.79834
Dong Son	84DSM7											94.85	17.6695	8.23	2.84474	100.36	20.0822
Dong Son	84DSM8											104.48	16.584	9.98	1.67913	102.25	17.5851
Dong Son	84DSM6											93.22	13.9742	7.65	1.50381	106.66	20.9653
Giong Ca Vo	H1M24															111.32	23.0657
Giong Ca Vo	H1M41B											109.21	9.92652	6.38	2.74601	103.76	20.8509
Giong Ca Vo	H3M40B															108.75	21.4148
Giong Ca Vo	H3M73b															103.9
Go O Chua	05GOCHVL4F31 Data by Nguyen LC	184	135	95.76	125	133	74.27	40.59	35.96	26.98	57	100.25	12.6177	8.15	3.42005	104.15	17.7353
Go O Chua	05GOCHIVF5b Data by Nguyen LC	189	146	99.89	143	143.14	76.25	41.96	35.81	29.06	61.64	104.07	18.2264	11.4	4.79388	128.35	27.9649
Go O Chua	05GOCHVIL4F36 Data by Nguyen LC	185	138	98.04	136	141	76.46	40.67	35.73	29.56	54.52	103.62	15.5387			112.19	19.8244
Go O Chua	05GOCHIVL4F13b Data by Nguyen LC	185	131	96.63	138	135	74.09	43.56	37.86	26.94	56.1	101.97	9.80849	11.56	3.65551	103.83	15.9158
Go O Chua	05GOCHVL3F14 Data by Nguyen LC	176	132	103.64	139		69.32	43.75	28.57		53.16	103.71	17.2659	8.8	3.14771
Go O Chua	05GOCHVIL3F24 Data by Nguyen LC	193	143		135	138	75.87	45	34	33	59.37	106.05	24.8049	12.07		117.82	22.0602
Go O Chua	06GOCTS1F3 Data by Nguyen LC	167	146	97.81			70.49	42.83	34.44	30.5	54.4	107.24	16.1288	14.42	1.47814	109.35	24.8548
Go O Chua	05GOCHVIL3F20 Data by Nguyen LC	175	149									101	12.6076	11.09	3.77848
Go O Chua	05GOCHIIL2F3 Data by Nguyen LC		143
Go O Chua	05GOCHVL2F7 Data by Nguyen LC	193
Go O Chua	08GOCHIL6M2 Data by Nguyen LC	190	137	96		134	77	46	35	29	60	100.56	20.4086	10.38	3.65792	102.46	26.9041
Go O Chua	08GOCHIL5M1 Data by Nguyen LC	187		99			78	41	34	28		100.67	18.2314	11.98	2.70694
Go O Chua	08GOCHIL4M5 Data by Nguyen LC	180	135	89		136	71	42	35	23	51	99.27	8.21351	9.57	2.60879	101.59	18.2381
Go O Chua	08GOC-H1M4 Data by Nguyen LC	188	144	100	142
		184	139.917	97.577	136.857	137.163	74.275	42.736	34.637	28.4489	56.3544	102.583	15.8047	10.942	3.24971	109.968	21.6872
Hoa Diem	99HD HIIM1	186	144	95	136	137	64	41	35	27	53	93	17.0362	9.64	1.57027	100	14.6519
Hoa Diem	Hoa Diem (02-C8-1)	185	137
Hoa Diem	99HD HIIM2						65.7					94.5	17.1838	9.53	2.40741	104	19.6954
Hoa Diem	Hoa Diem (02-C21-4-1)	184	140
Hoa Diem	Hoa Diem (02-C4-2)			94			62			26	50
Hoa Diem	Hoa Diem 10HD1 3M4	181	143	97.34	139	136.33	75	45	36.78	25.06	53.28	105.44	20.2751	10.08	3.08514	109.6	26.0918
Rach Rung	1	186	142	94	136	136	80	41	38	26	57
Rach Rung	3	177	133	104		129	69	45	37	29	48
Aeta Phillipines Negrit	9763Negrit	181	144	89	135	130	62	38	34	25	47	90	18.0889	8.4	4.43837	90	18.0889
Aeta Phillipines Negrit	9765Negrit	171	136	92	131	133	64	40	33	25	48	92	15.3695	7.8	1.67765	92	20.8374
Aeta Phillipines Negrit	8278NegritLuzon	184	146	89	136	134	64	41	32	23	49	95	15.6125	6.8	0.830303	105	22.198
Aeta Phillipines Negrit	9759-Negrit	170	137	81	126	130	63	40	33	26	47	92	15.3695	5.3	1.82401	93	18.378
Aeta Phillipines Negrit	9757-Negrit	174	139	93	131	129	67	38	36	29	51	96	17.2299	11.5	1.86943	94	18.4719
Aeta Phillipines Negrit	9762	163	139	96	127	128	64	41	33	29	51	96.27	13.6204	9.3	3.86348	101.71	20.2813
Aeta Phillipines Negrit	9866	167	136	88	132	133	73	40	35	28	54	90.83	15.5086	6.83	1.82574	101.75	24.4725
Aeta Phillipines Negrit	9869	173	133	90	128	127	58	42	30	29	41	93.97	11.5759	4.59	2.0191	96.42	19.9373
Aeta Phillipines Negrit	9868	164	132	88	122	123	57	38	31	24	42	89.22	15.9331	8.43	1.27937	89.84	20.9495
Aeta Phillipines Negrit	9370	167	142	94	132	128	65	40	36	27	48	97.97	16.4709	8.53	3.84102	99.99	24.5218
Aeta Phillipines Negrit	8274		139	93	137	126	69	40	34	26	51	93.27	11.0879	9.34	0.3746	99.46	21.6041
Andaman	8.0321			89.95				39.14
Andaman	8-0402			84.09				38.23
Andaman	1905.11.25.1			92				40
Andaman	61.8.22.1			85				39
Andaman	80209			92				41
Andaman	80301			91				40
Andaman	80322			91				41
Andaman	8035			100				40
Andaman	80402			85				40
Andaman	80501			98				41
Andaman	IM30 19			89				41
Andaman	8.07.1			94				44
Andaman	807.2			89				40
Andaman	HO45/6 1956.17.10.2			93				40
Andaman	IM30 20			91				43
Andaman	1971.1.8.27			93				42
Andaman	1865.5.26.1			90				41
Andaman	1			90.19				40.66				91.76	9.67976	7.37		94.75	26.2059
Andaman	15			92.25				39.44				92.18	11.6518	5.98	2.44623	92.67	27.8778
Andaman	3			93.41				40.59				95.67	18.3392	10.8	4.19013	95.75	25.9591
Andaman	6			84.66				39.25				90.89	9.46406	7.29	1.17361	92.61	20.6356
Andaman	9			91.92				41.99				95.21	17.1353	5.58	1.21583	92.69	30.8327
Australia	2118											101.43	15.8561	9.32	4.86235	96.12	27.9717
Australia	99											98.07	12.7441	10.74	4.2734	94.3	26.8922
Australia	2105											101.19	16.6205	9.24	4.45713	87.55	27.0294
Australia	2133											101.27	18.5328	9.27	3.01753	97.15	28.3323
Australia	2119											102.37	12.0519	11.09	4.87618	93.58	21.9198
Australia	2136											105.05	19.9318	9.08	3.13743	100.1	27.3551
Australia	2141											95.97	17.435	8.29	3.43314	90.94	25.5655
Australia	OC101											113.01	22.7017	12.93	5.42967	102.88	21.1118
Australia	OC304											102.03	20.0805	10.01	4.03347	89.57	26.0454
Australia	OC403											101.72	19.9545	11.79	3.79303	98.02	22.6004
Australia	NW.10											105.52	21.291	11.01	4.04576	96.57	25.7668
Australia	No Number 5											103.73	18.894	13	2.95453	94.34	21.746
Australia	OC001											100.48	18.7643	13.41	5.72958	91.43	23.0428
Australia	12											102.37	21.5974	7.62	3.98737	92.27	23.4103
Australia	9											97.79	18.8676	8.74	3.36057	91.81	23.5427
Australia	2160											94.15	15.2047	7.15	2.53418	90.94	27.1686
Australia	2122											106.66	21.6124	9.22	2.4256	99.57	24.9493
Australia	2154											100.78	17.1855	9.73	2.30471	98.77	25.1824
Australia	2102											101.7	15.8568	9.68	5.01533	93.1	28.5331
Australia	2137											95.73	14.3792	6.35	2.95497	93.28	24.2552
Australia	2117											95.73	14.5582	8.4	3.63545	86.89	23.2392
Bunun	147					135.61	73.67	40.38			47.79	92.67	8.02215	9.71	2.49811	99.55	20.4705
Bunun	149					131.9	62.61	41.42			54.65	97.9	12.4966	10.29	5.19279	98.02	29.8986
Bunun	148					135.64	70.83	42.42			51.42	94.22	16.7227	6.8	1.02676	98.29	21.6191
Bunun	150					133.62	68.44	39.59			52.81	92.56	11.8378	6.54	2.93651	96.14	17.6561
Bunun	151					131.69	76.58	40.37			50.39	94.91	13.9034	8.75	3.92315	94.68	16.7772
Bunun	153					129.98	72.83	40.39			53.21	93.7	15.7294	7.58	1.18186	93.18	21.7454
Bunun	159					129.61	69.43	44			41.82	98.21	15.2518	6.58	2.35328	99.31	24.8812
Bunun	156					130.4	68.46	42.02			47.44	95.99	17.1141	8.8	3.09782	98.37	20.458
Bunun	158					131.45	67.8	41.74			53.52	96.36	15.6726	9.98	3.10113	96.85	20.0165
Bunun	164					129.04	69.88	39.09			52.39	90.59	16.4511	7.8	2.31398	93.03	21.216
Bunun	160					133.66	72.96	38.97			56.08	92.34	20.8372	8.03	3.66349	98.18	27.8707
Bunun	168					134.29	69.5	42.6			49.1	101.45	17.988	9.87	3.02818	96.57	20.7319
Bunun	152					131.61		40.86
Bunun	155					132.6	67.82	40.6
Bunun	157					135.19	74	42.89
Bunun	162						62.4	40.77
Bunun	163					130.63		41.63
Bunun	167					136.41		41.25
Bunun	165					134.13	71.57	39.81			54.3	94.13	20.9078	8.81	3.75767	99	22.2236
Bunun	166					131.56	73.24	39.93			51.66	93.34	10.8283	6.06	2.9372	103.56	26.9856
Bunun	172					134.01	59.56	41.45			44.8	95.81	16.7078	6.88	3.5175	100.73	21.9353
Bunun	170					139.32	72.32	41.54				98.1	16.7418	10.09	3.37533	95.03	25.6684
Cambodia	21381	183	141	96	142	134	73	44	32	26	49	103.26	19.8932	8.36	2.98182	97.81	26.3717
Cambodia	10116	168	140	92	130	130		42	35	28	51	96.82	17.5702	8.97	2.83753	99.1	18.6398
Cambodia	18826	169	145	95	133	139	69	42	31	29	53	102.36	19.5028	9.57	2.6449	109.69	23.3022
Cambodia	18824	167	143	93	141	132	66	43	31	25	51	97.13	15.8467	6.55	2.36688	100.25	19.789
Cambodia	33629			95	135	137	72	43	33	27	51	99	15.196	9.99	2.2902	108.85	23.4323
Cambodia	33627	177	134	107	144		70	44	33	29	52	104.08	19.2887	8.1	2.37496	109.4	34.3463
Cambodia	33626	176	132	93	143	127	67	40	34	29	50	94.19	11.3564	7.5	3.11879	102.64	21.8333
Cambodia	7772	178	144	96	139	133	66	41	35	28	51	100.03	16.7898	8.22	1.05891	97.29	21.6473
Cambodia	18823	169	141	99	129	133	65	42	35	30	49	103.42	19.8801	13.62	4.13693	100.53	20.9984
Cambodoa	21380	170	151	92	139			42	36	28	51	97.77	15.4538	8.15	2.69326	94.02	21.1149
Cambodia	18825	161	145	87		133	68	41	34	26	47	96.52	15.5879	5.67	1.75663	104.66
Cambodia	18822	170	143	92	135	131	72	41	35	29	56	93.44	11.053	7.65	2.82713	95.78	12.4823
Celebes	8-6201				138	130.23	70.4	42.44
Celebes	8-6202				144	140.53	72.32	42.2
Celebes	8-6203				135	138.12	68.79	40.58
Celebes	8-6252				133	136.3	68.93	43
Celebes	8-6741				139	136.38	69.34	45.21
Celebes	8-6743				133	128.49	77.75	41.21
Hainan	782			91			70.34	41.64			52.25	92.16	21.0851	8.26	2.47482	94.02	24.6199
Hainan	781			95			69.57	41.19			49.96	101.28	16.7072	10.18	1.83303	107.25	20.8475
Hainan	784			92			68.74	41.35			50.67	98.05	15.8711	9.18	2.28815	95.6	17.0059
Hainan	778			91			73.43	40.21			52.79	93.17	15.9637	8.22	3.10329	98.8	25.9539
Hainan	777			96			72.97	40.49			50.46	96.51	19.4035	9.05	3.89362	103.04	24.2222
Hainan	780			93			70.2	40.08			51.57	99.9	15.7025	10.08	3.35885	103.79	22.8429
Hainan	785			94.61			72.17	42.87			53.19	96.7	17.3864	6.99	3.40579	100.61	15.2644
Hainan	787			92.75			77.53	39.9			57.54	95.05	21.0397	7.25		98.75	24.3652
Hainan	786			96			70.25	40.91			48.88	95.13	17.0823	4.31	1.84194	103.1	23.9454
Hainan	789			91.48			77.47	41.73			57.87	101.63	19.0967	7.03	1.77999	97.48	23.2566
Hainan	790			96.38			81.58	42.98			55.19	97.47	19.0886	8.11	1.41283	102.38	24.0422
Hainan	792			91.57			70.43	40.52			53.81	95.78	13.4378	6.09	2.09532	97.57	19.3643
Hainan	801			92			77.03	41.79			55.5	102.27	16.3125	6.46	2.31683	95.53	20.1221
Hainan	804			90			74.02	38.64			54.03	95.82	14.6333	9.11	3.85928
Hainan	803			91			74.61	40.32			54.34	95.93	16.9593	10.45	3.21462	98.96	16.7555
Hainan	805			94.37			70.65	41.37			51.42	98.64	14.5095	8.2	2.39498	100.37	23.2283
Hainan	806			95			71.02	44.56			53.18	102.31	15.1103	7.05	2.2835	103.09	23.7635
Hainan	812			95			75.14	41.97			58.08	102.19	13.1097	8.69	3.75563	112.32	26.5386
Hainan	815			92.24			68.55	41.4			49.15	92.02	17.9569	6.74	1.56343	98.24	22.8577
Hainan	826			92			73.36	41.34			49.26	97.12	14.9527	7.1	2.66323	99.72	20.4478
Hainan	827			96.78			68.27	39.12			52.42	94.45	17.7322	8.8	2.28945	102.78	20.4785
Hainan	828			91			69.55	41.33			47.96	93.68	17.859	8.24	4.18081	91.81	21.0231
Hainan	830			92			75.23	38.34			50.73	87.42	13.7574	7.21	3.19628	93.47	18.868
Hainan	838			95			73.76	41.2			52.46	96.5	17.3512	7.74	2.02376	104.46	26.2669
Hong Kong China	4211-	188	138	95	141	130	67	39	33	29	54	94.26	10.2889	8.95	0.560667	98.5	16.353
Hong Kong China	Kowloon-AS21-0-4	176	144	95		141	73	42	34	30	51	99.87	11.9501	9.32	2.38429	105.49	16.9773
Hong Kong China	Kowloon-1762	178	139	91	139	132	61	42	33	23	49	96.17	15.5762	9.16	4.2307	93.91	21.8384
Hong Kong China	Kowloon-AS21-0-3	175	134	91	132	134	72	40	33	25	53	93.09	14.7294	6.34	3.44934	97.46	24.8902
Hong Kong China	Kowloon-AS21-0-5	172	131	86	134	121	69	41	34	24	49	94.36	12.528	5.07	1.88657	97.24	24.402
Hong Kong China	kowloon-AS21-0-6	175	144	93		129	71	39	34	27	55	94.32	15.4263	8.56	3.58801	97.09	24.0694
Hong Kong China	kowloon-AS21-0-7	174	146	94	136	146	77	42	36	29	57	96.03	12.7344	7.1	2.64884	104.36	16.1245
Java	Bali 8-401				136	131.48	70.78	41
Java	Bali 8-404				140	131.47	70.82	45.62
Java	B 8-3785				135	141.17	72.21	44.12
Java	8-323				141	136.54	70	43.7
Java	8-3355				138	132.54	65.98	41.83
Java	8-351				132	138.1	75.64	44.01
Java	8-353				132	132.98	64.96	41.24
Java	8-3625				129	138.44	77.73	44.57
Java	8-364				139	135.23	73.62	41.47
Java	8-366				133	134.82	68.44	42.35
Java	8-3705				134	135.77	65.92	44
Java	8-371				138	138.2	65.53	43.53
Java	8-3715				147	139.03	74.7	41.56
Java	8-3735				137	141.38	68.8	42.42
Java	8-3740				136	126.33	64.48	41.67
Java	8-377				133	134.38	72.14	40.98
Java	8-389				136	145.34	71.12	45.24
Java	8-3988				145	147.3	71.22	43.35
Java	8-8-399				137	133.53	76.92	43.44
Java	8-391				144	134.31	70.01	43.87
Laos	18757											98.27	18.4619	11.29	4.28695	101.35	25.0649
Laos	188776											99.06	14.3244	8.35	3.42383	107.11	25.6369
Laos	18758											100.38	14.7233	7.68	3.26435	103.46	15.1577
Laos	18760											98.63	14.6147	10.15	4.18741	109.9	23.3108
Laos	18777											96.24	19.8911	11.9	4.22697	101.88	26.2266
Laos	18763											99.82	13.7146	11.11	4.67307	104.18	30.8304
Laos	18775											100.61	17.585	10.81	4.61161	108.17	21.0721
Laos	18766											98.46	18.2245	10.95	4.9968	102.75	24.2718
Laos	18759											98.8	16.3805	8.68	3.64898	97.28	24.2502
Laos	18764											100.18	16.4596	11.39	4.65435	102.31	24.904
Myanmar	BU45											98.68	15.7735	7.92	3.20234	97.86	25.8957
Myanmar	BU50											98.97	20.3738	6.95	3.75191	97.77	19.0206
Myanmar	BU61											97.52	17.0345	9.46	3.37389	97.77	24.8532
Myanmar	BU60											100.98	12.8313	14.64	3.53732	102.76	20.3954
Myanmar	BU52											95.29	13.8778	10.28	3.24758	102.51	14.4199
Myanmar	BU53											100.77	11.4517	9.26	4.19829	105.07	15.7495
Myanmar	BU54											101.38	17.6654	9.45	3.38848	101.41	23.5807
Myanmar	BU68											101.1	17.7778	9.07	2.38556	110.34	17.7661
Myanmar	BU69											99.65	17.2604	8.23	3.7241	105.81	23.9755
Myanmar	BU90											100.26	18.6445	10.49	1.12827	102.21	20.7582
Myanmar	BU79											98.57	14.38	8.35	3.88329	106.02	28.8455
Myanmar	BU113											101.08	16.4009	11.17	5.0726	91.13	18.6906
Myanmar	BU109											98.21	13.7731	7.07	3.36376	98.52	12.5959
Loyalty Island	1516	185	126	83	136	131	62	42	35	24	46	95.26	14.332	8.41	1.751	88.74	27.9373
Loyalty Island	1518	190	132	91	142	135	58	42	34	25	46	96.96	14.6491	5.3	2.25292	97.09	22.6523
Loyalty Island	1884	192	138	100	141		68	43	32	25	51
Loyalty Island	7974	187	130	102	145	139	65	43	36	25	50	102.34	24.7668	7.09	3.13868	102.38	30.7271
Loyalty Island	7976	195	130	94	142	140	68	45	36	26	48	102.27	13.1748	6.04	2.60762	97.25	21.2607
Loyalty Island	7979	200	137	96	146	141	68	43	36	27	48	104	19.1232	9.82	2.81067	101.53	25.0535
Loyalty Island	7981	191	133	93	146	141	73	45	39	29	51	105.52	21.2402	7.43	2.64724	111.73	23.7271
Loyalty Island	7983	200	140	101	146	135	71	44	37	27	55	97.76	15.9878	9.26	5.0274	88.03	20.3944
Loyalty Island	7991	187	130	95	136	132	64	41	32	25	47	97.01	16.484	10.45	3.52149	97.94	25.9152
Loyalty Island	7992	186	134	90	135	132	59	41	32	26	46
Loyalty Island	7994	195	136	83	141	140	73	44	38	27	55	99.43	16.4949	8.88	3.25332	101.79	26.8267
Loyalty Island	7997											98.76	14.3747	5.9	2.54333	92.95	20.9775
Loyalty Island	7998	194	136	96	148	140	69	45	34	28	50	102.61	11.1805	7.5	4.2046	113.58	31.2896
Loyalty Island	7999	192	129	90	135	134	63	41	35	26	53	97.55	21.3666	6.27	3.00781	97.85	31.5673
Loyalty Island	8002											102.75	15.6301	11.34	3.39753	103.69	29.2754
Loyalty Island	8005	184	132	97	141	137	66	40	34	25	49	100.36	19.1913	7.8	2.24499	99.77	27.6162
Loyalty Island	9272	190	126	92	144	133	63	42	33	24	44	102.17	27.4403	11.77	3.82219	100.09	20.7463
Loyalty Island	9277											98.45	14.192	11.44	3.15	88.65	25.8657
Loyalty Island	9794	185	132	90	145	134	66	42	34	22	46	94.27	15.242	5.33	2.11134	99.94	28.0715
Loyalty Island	23785	189	132	95	142	138	72	42	36	28	52	102.18	23.2443	9.41	4.11406	91.8	22.322
Myanmar	7-71				133	142.22	75.83	40.85
Myanmar	7-7512				145	134.4	72.99	43.22
Myanmar	7-72				138	128.81	74.37	38.07
Myanmar	7-77				141	140.06	70.56	41.7
Myanmar	7-7523				141	138	68.4	42.51
Myanmar	7-7522				136	135.55	73.5	44.16
Myanmar	7-7454				142	133.03	75.12	45.63
Myanmar	7-755				139	135.57	73.36	41.21
Myanmar	7-742				142	137.31	75.38	41.85
Myanmar	7-759				143	139.76	77.11	45.28
Myanmar	7-761				137	123.81	71.81	40.08
Myanmar	7-732				139	134.98	70.97	42.93
Myanmar	7-7642				142	133.62	76.14	44.59
Myanmar	7-7752				134	135.38	70.02	41.71
Myanmar	7-7921				136	139.22	71.11	41.92
Myanmar	7-7931				141	128.72	74.43	40.67
Myanmar	7-7651				144	133.03	72.49	42.58
Myanmar	7-7926					136.21	77.82	43.25
Myanmar	7-7925				149	137.47	67.12	45.15
Myanmar	7-7917				133	128.32	73.98	44.78
Myanmar	7-7930				139	131.48	73.13	43.02
NewBritain	3325	180	124	93	132	133	67	44	30	30	48	100.24	18.9986	9.09	4.33604	93.49	30.1873
NewBritain	3324	189	143	104	142	142	65	45	32	30	51	106.7	20.3341	10.04	4.54476	96.63	25.4434
NewBritain	3337	178	130	95	129	131	65	44	33	28	50	100.78	20.2717	10.92	1.77087	95.89	26.8371
NewBritain	3327	186	134	99	127	131	61	45	35	31	47	107.46	22.067	7.12	1.13393	102.93	31.009
NewBritain	3383	184	135	96	135	126	62	43	32	26	46	95.6	10.2899	4.4	1.59054	97.08	25.4128
NewBritain	3381	183	133	90	132	141	68	43	34	25	51	100.45	14.8346	6.21		95.59	30.4488
NewBritain	3333	186	136	95	135	138	64	45	34	29	50	102.71	16.0846	6.83	2.55541	102.78	25.9161
NewBritain	3323	182	131	92	134	139	70	43	34	30	54	100.66	20.4341	7.19	2.44123	100.26	29.8517
NewBritain	3328	174	130	97	139	136	66	44	34	26	49	104.04	21.2555	13.43	3.81056	94.93	30.213
NewBritain	1825	190	137	100	143		67	44	35	27	49
NewBritain	3384	187	136	91	140	137	67	43	32	29	54	103.05	16.9135	10.73	3.65133	92.18	29.9838
NewBritain	3336	179	129	92	134	141	70	43	35	29	51	101.57	13.0101	8.21	3.31382	105.91	24.8835
NewBritain	3354	180	135	101	140	144	69	45	31	31	50	104.84	15.7674	10.19	4.07726	100.64	26.9342
NewBritain	3347	186	126	86	133	123	65	44	32	26	46	98.65	16.2729	8.13	2.92846	96.51	33.6286
NewBritain	3376	189	135	102	138	145	64	46	34	28	45	105.71	15.0284	7.52	1.40715	101.54	30.0273
NewBritain	3360	179	134	100	133	134	63	42	30	29	48	102.36	12.9584	9.58		97.65	24.8049
NewBritain	3370	183	131	92	137	133	68	44	36	29	50	99.59	22.9638	7.99	3.35944	101.15	31.3246
NewBritain	3345	184	136	95	134	129	68	43	29	27	48	97.91	6.90808	9.87	3.24228	98.81	28.8169
NewBritain	3362	176	124	87	131	134	63	43	31	24	46	98	18.5112	6.63	2.56781	94.88	37.1985
NewBritain	3346	182	139	89	130	134	62	42	34	26	46	97.9	14.3853	8.63	3.41584	90.85	26.2316
New Guinea	84-117											95.72	18.0767	8.21	4.1257	91.53	29.9883
New Guinea	84-122											102.3	21.7826	7.64	4.26714	100.56	30.2921
New Guinea	84-174											103.26	19.1153	10.34	3.76391	107.28	25.3651
New Guinea	84-186											95.55	16.5029	8.53	4.83304	88.12	23.8155
New Guinea	84-197											98.88	24.6179	10.91	6.68567	95.68	30.0033
New Guinea	84-198											95.71	11.2514	6.74	3.33019	88.25	24.7964
New Guinea	84-199											99.46	17.2749	7.4	2.95195	97.24	29.287
New Guinea	84-236											101.35	16.3587	5.56	1.84221	99.05	23.6799
New Guinea	84-273											103.89	18.1057	6.55	4.78083	101.63	32.138
New Guinea	84-277											101.69	19.4123	9.51	4.20489	100.11	32.6272
New Guinea	84-313											96.41	10.0672	10.03	3.51645	101.2	30.4174
New Guinea	84-329											95.98	9.04528	9.77	3.53414	99.02	28.8751
New Guinea	84-330											103.73	12.1754	9.15	2.29862	99.18	18.8157
New Guinea	84-347											95.07	17.5463	8.32	3.55032	103.07	28.8279
New Guinea	84-350											96.81	21.0266	9.23	5.76173	96.18	32.1465
New Guinea	84-353											102.8	20.328	9.43	4.8369	102.03	32.1021
New Guinea	84-362											100.37	14.8288	10.36	6.27262	100.33	26.9799
New Guinea	84-362											103.88	16.6879	8.66	4.00026	93.54	27.271
New Guinea	84-365											92.73	17.4198	10.52	5.04002	95.63	30.7606
New Guinea	84-368											95.5	16.8017	7.28	4.22155	100.87	26.8036
New Guinea	84-371											95.26	18.0064	10.78	5.25493	94.91	31.8187
New Guinea	84-374											102.77	18.4148	7.8	2.17249	96.1	27.7942
New Guinea	84-394											98.09	18.3915	11.46	6.49312	100.84	31.7512
New Guinea	84-395											103.59	17.4014	10.92	4.01955	100.45	27.4254
New Guinea	84-396											102.02	19.7625	11.7	4.309	96.93	39.5192
New Guinea	84-397											98.36	20.1952	9.19	4.506	92.9	28.897
New Guinea	5259			91.37			66.48	42.62
New Guinea	5260			97.18			65.29	41.59
New Guinea	5257			86.38			67.93	42.89
New Guinea	5256			87.82			68.21	42.04
New Guinea	5196			89.2			62.46	41.39
New Guinea	5281			95.71			68.42	44.41
New Guinea	Oc.11.0.57			92.26			70.4	42.93
New Guinea	5682							44.06
New Guinea	5301			92.13			71.7	42.09
New Guinea	5306			98.87			71.34	44.52
New Guinea	5302			100.57			65.93	44.21
New Guinea	5086			95.25			69.46	42.82
New Guinea	5087			101.9			71.13	44.14
New Guinea	5068			97.75			65.97	43.93
New Guinea	MEL232 Murua			97.73			67.72	45.67
New Guinea	5215			97.79			72.21	45.48
New Guinea	Oc.11.049			87.46			68.74	42.52
New Guinea	5279			92.46			65.28	43.16
New Guinea	Oc.11.0.28			94.8			69.3	44.05
New Guinea	5271			92.44			67.29	41.8
Nicobar	NicobarVII	170	111	90	127	121	60	41	32	26	47	92.56	7.09042	7.49	2.14939	94.09	23.6165
Nicobar	NicobarI	181	126	93	137	129	70	42	31	22	51	95.87	12.8597	7.8	2.5231	99.27	26.5081
Nicobar	NicobarVIII	184	136	92	133	126	73	40	35	27	52	96.76	16.3248	10.43	3.48986	98.48	24.2103
Nicobar	NicobarXI	187	131	91	140	128		39	36	32	54	94.42	9.07863	10.46		94.3	20.9135
Nicobar	NicobarX	187	135	92	132	124	61	40	30	27	48	93.44	14.4379	11.03	3.64374	97.24	21.986
Nicobar	NicobarXIII	171	126	96	137	128	65	42	32	25	53	96.42	9.76995	6.22	1.01767	100.08	21.641
Nicobar	NicobarXV	184	130	95	134	122	63	40	32	28	46
Nicobar	NicobarXIV	180	126	97	135	133	71	43	34	31	53	105.37	16.9027	11.79	2.75027	105.36	26.4671
Nicobar	NicobarXVI	186	126	95	135	131	69	40	32	30	49	94.86	14.7143	9.42	3.72392	96.9	19.4009
Nicobar	NicobarXXI	174	124	97	128	128	65	40	33	28	49	95.27	11.1388	9.85	3.71867	98.29	13.4603
Nicobar	NicobarXVIII	184	128	97	139	129	69	40	33	27	53
Phillipines	Phillipine santana											95.56	18.7566	9.71	2.44616	103.32	26.4962
Phillipines	Banton33											99.11	17.6515	8.95	3.43701	100.43	21.7826
Phillipines	Banton5											95.41	14.5342	9.08	1.97253	100.79	24.7394
Phillipines	SantanaBox7											93.37	18.8551	8.33	5.02278	94.41	23.2256
Phillipines	SantanaBox7											93.29	13.5736	5.02	1.58877	99.07	19.0407
Phillipines	Banton											98.25	12.0855	11.37	5.16364	97.23	21.9298
Phillipines	Banton40											100.57	16.3083	10.18	3.36597	105.6	21.0316
Phillipines	Banton9											102.5	9.61456	10.69	4.11412	101.11	24.6514
Seman	8-1005	167	132	87	127	130	63	44	33	26	48	98.16	15.9284	5.63	1.79759	97.35	20.3385
South Moleccus	8-5202				143	134.38	71.01	43.88
South Moleccus	8-5205				137	136.54	70.6	43.03
South Moleccus	8-5801				137	139.02	72.95	43.14
South Moleccus	8-5802				133	139.91	66.53	40.27
Sumatra	8-184				145	129.25	70.22	43.11
Sumatra	Mentawei 8-208				133	125.37	66.01	41.64
Sumatra	8-185				136	135.41	64.88	39.38
Sumatra	8-205				128	129.17	67.09	42.26
Sumatra	8-2061				135	133.66	67.22	41.5
Sumatra	8-415				139	130.31	74.32	41.97
Sumatra	8-2035				134	137.95	75.41	44.37
Sumatra	8-2015				136	129.27	71.86	39.87
Veddah	1197	183	125	97	137	129	67	47	32	26	47
Veddah	6102	189	130	97	134	132	62	44	32	28	47
Vietnam	33593	180	143	102	138	136	67	41	36	27	53	101.16	24.6769	13.76	3.18151	106.04	24.4672
Vietnam	33600	167	147	95	130	135	68	42	34	25	52	100.96	16.8406	6.31	1.56998	105.71	19.9069
Vietnam	33598	173	150	93	140	141	73	41	34	27	53	102.31	12.3048	9.89	3.031	102.67	23.3462
Vietnam	4718	170	137	95	135	138	65	41	32	26	55	99.88	16.1926	10.1	3.84635	105.32	19.8586
Vietnam	23102	172	128	88	132	139		40	33	27	50
Vietnam	4416	178	143	90	133	131	66	40	38	29	49	93.01	14.4391	7.88	2.74996	100.63	14.1062
Vietnam	33597	180	139	97	148	137	68	42	35	27	49	101.26	15.069	6	1.82486	107.09	15.8089
Vietnam	33589	185	136	98	135	142	77	44	34	27	57	100.82	19.9927	10.21	3.55157	99.16	24.2551
Vietnam	33592	174	140	87	135	147	72	42	38	28	56	100.79	18.6204	13.45	2.01151	104.12	16.9173
Vietnam	33594	180	142	96	141	131	69	41	37	25	51	93.93	7.20858	8.94	1.10665	100.25	17.7201
Vietnam	10222	178	138	88	135	132	67	41	33	30	54	92.54	12.6384	5.58	2.21553	100.27	21.8262
Vietnam	10122	183	138	99	140	138	66	41	32	27	49	101.38	16.5714	10.56	3.93694	100.62	20.1762
Vietnam	18881	172	144	93	137	143	73	41	35	26	55	96.96	11.1913	5.49	1.69267	101.96	16.9368
Vietnam	4414	177	143	98	138	140	71	41	32	28	52	96.73	15.2749	10.59	1.84669	96.25	20.3481
Vietnam	23101	168	134	86	135	135	72	40	35	28	53	95.56	13.735	12.87	3.49289	101.92	18.7502
Vietnam	33602	174	142	97	146	136	71	44	36	26	52	99.95	14.3689	10.22	1.7795	108	20.9592
Vietnam	33596	169	146	90	138	136	66	41	35	27	48	93.33	12.2851	8.07	2.14561	95.47	20.9377
Vietnam	4415	175	138	99	140	130	70	41	33	27	51	99.63	19.635	7.9	1.00021	106.23	28.0035
Vietnam	10123	172	140	99	136	139	70	41	39	25	52	101.74	8.67866	9.31	3.08769	100.13	19.8187
Vietnam	24361	180	140	98	147	139	69	43	38	29	49	103.64	19.0916	10.17	3.73335	102.1	23.0053
Vietnam	4683	169	145	99	136	133	72	42	34	24	55	96.56	19.1522	7.64	2.74164	102.46	21.126
Vietnam	10101	178	130	94	137	138	72	44	35	28	50	100.47	16.5947	7.16	2.93514	101.32	19.2103
Vietnam	4677	173	140	88	133	127	65	38	33	24	50
Vietnam	33612	184	146	103	140	140	68	41	35	28	50	100.45	19.2284	10.83	2.85168	108.48	19.6656
Vietnam	33635	176	141	105	141	145	72	44	32	29	54	103.56	20.1569	7.59	2.43343	111.79	21.6045
Vietnam	33616	179	142	95	140	129	62	41	34	25	47	97.91	16.2607	9.64	3.98261	103.99	18.9044
Vietnam	33611	178	141	97	139	138	69	42	35	26	51	102.59	9.51482	6.71		115.96	22.2844
