# Supplementary material for: Craniometrics Reveal “Two Layers” of Prehistoric Human Dispersal in Eastern Eurasia
Source: Sci Rep. 2019 Feb 5;9:1451. doi: 10.1038/s41598-018-35426-z (PMC6363732; doi:10.1038/s41598-018-35426-z)
Supplement: Supplementary file 2 — Table S2 [file 41598_2018_35426_MOESM2_ESM.xlsx]

## Sheet: Grandmean計算　１６項目平均値比較データ
	Sex	1 Maximam cranial length	8 Maximam cranial breadth	9 Minimum frontal breadth	17 Basion-bregma height	45 Bizigomatic breadth	48 Upper facial height	51 Orbital breadth	52 Orbital height	54 Nasal breadth	55 Nasal height	1 Frontal Chord	Compute Frontal Subtence	4 Nasal Cord	Compute Nasal Subtense	7 Bimaxillary Cord	Compute Nasospinale Sabutense
GuaHarimau Mongoloid Male Average	1	175.833	139.333	94.1429	135.25	134.757	70.1667	39.2783	33.9033	24.9743	51.5983	94.635	14.3661	9.8325	3.4126	97.6733	19.2134
GuaHarimau Australoid Male Average		184.5	135	101	143	142	69.5	43.585	35.5	26	51	104.45	11.0026	9.285	5.28864	100	20.9931
		1 Maximam cranial length	8 Maximam cranial breadth	9 Minimum frontal breadth	17 Basion-bregma height	45 Bizigomatic breadth	48 Upper facial height	51 Orbital breadth	52 Orbital height	54 Nasal breadth	55 Nasal height	Frontal Chord	Frontal Subtence	Nasal Cord	Nasal Subtense	Bimaxillary Cord	Nasospinale Sabutense
Andaman	アンダマン	168.9	135.7	91	129.4	123.8	61	40.6	32.7	24.7	46.9	93.142	13.254	7.404	2.25645	93.694	26.3022
◆An_Son_Vietnam	◆An_Son_ベトナム	186	143	97	141	145.333	75.6667	42.25	38.6667	28.3333	58	102.505	12.9747	9.79333	3.94904	111.137	21.2072
●Anyang	●安陽_河南	181.6	141.6	91.5	138.8	136.2	71.4	41.3	33	27	52.8	96.9769	13.7889	7.73	2.52767	101.399	21.3823
Atayal_Taiwan	Atayal_台湾	176.4	133.8	92.4	132.1	133.07	66.7	40.6	33.2	24.1	49.6	96.9769	13.7889	7.73	2.52767	101.399	21.3823
Australia	オーストラリア	185.9	126.9	95.3	132.3	132.4	64.8	45.7	32.9	28.6	49.9	101.274	17.8152	9.81286	3.82197	94.2467	25.0314
★Bac_Son_Vietnam	★Bac_Son_ベトナム	190.857	141.571	97.5714	138.25	139.667	67.6	43.4	35.2517	28.6	50.6	102.324	16.8479	9.8	2.59099	107.8	24.7622
◆Ban_Chiang_Thai	◆Ban_Chiang_タイ	181.5	138.5	99.1	138.7	135.6	71.8	43	34.5	26.2	52.4	100.907	11.7977	8.38375	2.10372	105.927	20.3208
Bunun	Bunun_台湾	184	139.8	93.7	133.4	133	69.7	41.2	34.6	26.1	50.8	95.1425	15.4508	8.28562	2.99405	97.5306	22.5096
Cambodia	カンボジア	171.636	141.727	94.75	137.273	132.9	68.8	42.0833	33.6667	27.8333	50.9167	99.0017	16.4516	8.52917	2.59066	101.668	22.1779
Celebes	セレベス	174.7	140.8	93.9	137	135	71.3	42.4	33.6	26.3	53.3	96.1	16	8.6	2.8	100.3	21.3
◆Con_Co_Ngua_Vietnam old 80seris	◆Con_Co_Ngua_ベトナム	186.7	132.8	99.6	130	135.6	63	42.25	34.25	26.2	45.7	103.563	14.3075	8.025	1.81012	109.6	22.4558
Dayak	ダヤック	176.3	136.9	93.9	137.6	133.8	67	41.5	34.6	27.9	50.5	98.4492	14.8661	8.18957	2.76049	102.279	23.2684
●Dong_Son_Vietnam	●Dong_Son_ベトナム	181.562	137.355	96.68	138.286	137.412	69.8235	41.3	34.1905	27.3158	52.375	99.373	16.088	9.59294	2.87619	103.243	19.4107
●Gion_Ca_Vo_Vietnam	●Gion_Ca_Vo_ベトナム	185.2	139.2	95.8	139.2	141	77	43	35.5	26.1	52.4	109.21	9.9	6.38	2.74601	106.933	21.7771
●Go_O_Chua_Vietnam	●Go_O_Chua_ベトナム	184	139.917	97.577	136.857	137.163	74.275	42.736	34.637	28.4489	56.3544	102.583	15.8047	10.942	3.24971	109.968	21.6872
★Gua_Cha_H12	★Gua_Cha_マレーシア	193	137	99	143	139	61	44.32	32	31	44	103.5	15.9	9.8	3.4	95.2	24.6
Hainan_China	海南	176.4	138.4	93.2	136.7	134	72.7446	41.0521	33.6	27.3	52.6129	96.7158	16.7545	7.93917	2.66215	100.137	22.0035
●Hirota_Yayoi_Japan	●広田弥生	164.4
●Hoa_Diem_1_Vietnam	●Hoa_Diem_1_ベトナム	184	141	96.17	137.5	136.665	69	43.58	35.39	26.03	52.64	97.2525	16.7372	9.67	2.40762	101.472	21.4225
●Hoa_Diem_2_Vietnam	●Hoa_Diem_2_ベトナム	176	138	92	132	138	67	45	35	28	51	100.27	16.7366	8.46	5.25847	101.43	24.2022
★Hoabinhian_Vietnam	★Hoabinhian_ベトナム	192.4	141	94	138.333	137	64.6	42.2	33.6	27.8	49	99.798	15.6274	9.864	2.30391	103.34	24.0544
Japan	日本	178.4	141	93.1	139.8	134.1	72.8	42.8	34.3	26.3	52.5	96.2	15.3	6.9	2.2	98.1	22.8
Java	ジャワ	175.1	141.8	94.5	137.1	136.4	70.6	43	34.3	25.8	54.1	98	16.8	8.5	2.8	100.9	22.3
●Jiangnan_China	●前漢江南	177.4	140.7	92.9	137.4	138.3	75.2	42.3	35.1	28.1	53.5	97.4	16.3	8.4	2.9	103.8	23.2
◆Jomon_Japan	◆縄文_日本	182.6	145.2	98.5	137.3	141.5	65.7	44.2	33	26.9	49.7	102.379	13.6447	9.71824	4.59843	104.224	20.6562
La_Lo_Philipines	La_Lo_フィリピン	183	134	94	135	130	61	37	32	26	47	96	6.94585	10	3.31662	94	17.0587
★Lang_Bon_Vietnam	★Lang_Bon_ベトナム	189	146	90	134	131	60	43	33	28	45	100	20.3961	12.2	0.778168	96	23.626
★Lan_Gao_Vietnam	★Lan_Gao_ベトナム	199	143	98	140	131	67	42	34	27	52	101	16	7.9	2	100	23.8
Laos	ラオス	167.9	144.5	94.1	132.7	131.1	67.8	42.7	33.54	26.3	51.3	99.045	16.438	10.231	4.19743	103.839	24.0725
★★柳江人_広西_Liujiang_China	★★柳江人_広西	181	142	96.83	135	142	64.56	42	30.55	25.06	44.41	102.58	16.0241	9.24	3.74147	101.46	21.6962
Loyalty	Loyalty_メラネシア	190.706	132.529	93.4118	141.824	136.375	66.3529	42.6471	34.8824	25.8235	49.2353	99.9806	17.673	8.30222	3.08923	98.6	25.6792
★Mai_Da_Dieu_16_Vietnam	★Mai_Da_Dieu_ベトナム	190	144	90	138	152	67	42	34	29	49	95.71	12.8492	10.21	3.27701	120	26.8654
★Mai_Da_Nuoc_Vietnam	★Mai_Da_Nuoc_ベトナム	185	131	95	141	134	62	42	32	29	48	101.3	12.9	11.21	3.5	100.7	22.2
◆Man_Bac_1_Vietnam	◆Man_Bac_1_ベトナム	179.727	142.364	98.5455	140	141.6	71	41.5556	35.4545	28.0909	54.1	103.474	14.6036	10.216	2.95537	106.985	22.4754
◆Man_Bac_2_Vietnam	◆Man_Bac_2_ベトナム	185.6	143.6	100.4	143.8	142	68.8	44.2	33	28.8	51	104.214	16.2621	9.594	3.18817	107.598	22.5977
Melanesia	メラネシア	186.9	137.4	95.8	137	132.5	66.9	43.7	34.7	27.3	51.7	99.9806	17.673	8.30222	3.08923	98.6	25.6792
●Rach_Rung_Vietnam	●Rach_Rung_ベトナム	181.5	137.5	99	136	132.5	74.5	43	37.5	27.5	52.5	106.305	14.2262	8.705	3.80928	110.945	18.485
Myanmer	ミャンマー	176.4	142	95.8	139.7	134.6	73.1	42.6	34	25.9	53.3	97.6	17.2	8.5	3	99.4	22.2
Negrit_Philippines	ネグリト_フィリピン	171.4	138.455	90.2727	130.636	129.182	64.1818	39.8182	33.3636	26.4545	48.0909	93.3209	15.0788	7.89273	2.16755	96.6518	20.8855
New_Guinea_Tolai	ニューギニア_Tolai	183.5	130.5	94.2	134.9	136	68.2	43.3	32.3	27.8	48.5	99.2762	17.3306	9.07654	4.25282	97.7935	28.9307
New_Britain	ニューブリテン	182.85	132.9	94.8	134.9	135.316	65.7	43.75	32.85	28	48.95	101.485	16.6994	8.56368	2.94981	97.8789	28.9028
Nicobar	ニコバル	179.333	126.8	94.4	133.7	127.1	66.6	40.8	32.4	27.1	50.1	96.1078	12.4797	9.38778	2.87708	98.2233	22.0226
◆Non_Nok_Tha_Thai	◆Non_Nok_Tha_タイ	177.5	142.167	96	141	133	71	40.3333	35.3333	27.9125	52	99.9491	13.7868	11.2933	2.08203	99.9387	21.0091
North_China	中国北部	181.8	140.1	93	137.9	135.4	75.1	43.7	35.8	25	56.5	97.6	17.2	7.2	2.5	98.1	22
Philippines	フィリピン	175.9	141	95.1	135.8	137.5	66.3	41.9	33.4	27.5	52.8	97.2575	15.1724	9.16625	3.38887	100.245	22.8622
●Phum_Snay_Cambodia	●Phum_Snay_カンボジア	176	139.545	97.7097	138.4	136.053	67.4448	41.04	33.01	29.1929	49.8034	103.118	17.0374	10.157	2.92695	107.638	21.6059
S.Moluccas	モロカス	178.3	135.1	93.7	137.5	137.5	70.3	42.6	33.3	26.1	50.6	96.1	16	8.6	2.8	100.3	21.3
Semang_Negritos_Malay	セマン	167	132	87	127	130	63	44	33	26	48	98.16	15.9284	5.63	1.79759	97.35	20.3385
South_China	中国南部	176.857	139.429	92.1429	136.4	133.286	70	40.7143	33.8571	26.7143	52.5714	95.4429	13.319	7.78571	2.67835	99.15	20.665
Sumatra	スマトラ	181.7	139.8	95.2	135.8	131.3	69.6	41.8	34.1	26.2	52.2	96.9	17.5	8.8	2.8	99.6	21.4
◆？Tam_Han_Laoss	◆?Tam_Han_ラオス	183	144.25	95	142.75	137.333	72.3333	42.6667	35.3333	28.6667	53.6667	103.095	15.7515	9.0525	3.27251	107.333	20.15
Thai	タイ	173.1	142.8	93	136.9	133.1	70.9	41.4	33.7	27.3	52.5	96.9	15.4	8	2.8	100.6	22
◆Tung_Wan_Tsusai_Hongkon	◆Tung_Wan_Tsusai_香港	181	126	93	136	126	63.6	40	34	27	50	100.2	17.1	12.1	2.9	88.1	23.1
Veddah	ベッダ	186	127.5	97	135.5	130.5	64.5	45.5	32	27	47	103.275	24.253	10.005	5.29272	97.08	30.142
Vietnam	ベトナム	175.704	140.481	95.1481	137.963	136.852	69.2308	41.4815	34.7037	26.8519	51.7407	99.0848	15.5889	9.0748	2.61454	103.518	20.3977
◆圩墩_常州_Weidun_China	◆??_常州	180.6	141.1	96.7	141.6	134.4	71.7	42.8	34	28.3	52.8	97.7	15.4	9	2.4	104.7	21.8
●Yayoi_Japan	●弥生_日本	183.4	142.3	96.3	137	139.8	74.3	43.3	34.5	27.1	52.8	100.1	14.7	8.5	2.4	103.8	21.4
Nanay	ナナイ	184.5	140.3	91.4	137.5	137.4	78.8	43.6	35.3	27.5	55	97.6	13.6	7.5	2.4	103.4	22
Sakhalin_Ainu	サハリンアイヌ	188.1	140	94.8	136.3	137.2	73.8	43.8	34.3	26	50.8	98.6	15.6	8.2	3.4	103.8	22.7
Negidal	ネギダル	180.9	145.2	92.5	130.1	140.9	76.3	43.3	35.4	27.8	55.5	98.5	13.6	7.3	2	105.6	19.3
Oroch	オロチ	177	149.6	90.6	131.2	137.9	72.4	42.3	34.3	24.7	52.1	94.6	13.9	6	1.8	103.3	20.9
Aleut	アリュート	180.4	147.2	92.8	129.8	141.6	72.8	43.8	35.9	25.4	51.3	99.6	14.6	8	2.9	101.8	21
Asian_Eskimo	極北シベリア	182.5	141.4	95.1	135.9	138.1	77.7	44.4	35.8	24.8	55.3	99.8	14.5	6.5	2.9	100	21.3
Buryat	ブリアート	181.1	154.1	96.2	131.5	142.4	78	43.3	35.8	27.5	56.2	100	15.2	8	3	103.1	21
Chukchi	チュクチ	183	143.7	94.7	135	140.3	77.8	44.4	36	24.3	55.4	99.5	14.4	6.5	2.9	101.3	20.8
Evenki	エベンキ	185.1	146.7	90.7	127	141.5	75.3	42.8	34.4	27.4	55	99	13.6	7.4	2.8	105.7	19.1
Hokkaido_Ainu	北海道アイヌ	185.8	141.2	96.2	138.2	137.3	69.8	43.6	34.3	25.6	50.5	99.5	16.9	8.7	3.7	101.4	22.7
Mongol	モンゴル	182.6	149	94.6	131.6	141.3	77.3	43.4	35.9	27.6	55.8	99.6	14.9	7	2.8	102.8	20.5
Nivkh	ニブヒ	178.9	146.6	94.8	133.5	141.8	77.1	43.9	34.9	26.5	54.5	98.7	14.7	6.9	2.6	104.1	21.6
Northern_Chinese	吉林	180.1	140.4	91.7	137.2	134.7	76.6	42.1	35.4	25	54.1	95.9	14.8	6.9	2.5	98.3	22.5
Troitskoe	トロイツコエ	179.4	143.6	89.5	133.8	137.2	72	42.1	34.6	26.6	53.5	98.1	12	6.5	1.8	104.5	20.3
Ulch	ウルチ	182.8	142	92.3	134.8	139	77	43.7	35.6	26.8	54.5	98	14.4	6.9	2.3	101.8	20.8
Yakut	ヤクート	185.9	149.3	93.4	137.1	145.7	81.3	44.7	35.4	27.1	58	101.6	15.1	7.3	2.8	106.8	21.3
Yukagir	ユカギル	183.7	145	95.2	130.7	140.2	75.2	42.5	33.9	26.9	54.6	99.1	14.1	7.3	2.4	103.8	20.3
Ekven	エクベン	192.8	134.3	96.2	138.9	140.5	76.7	43.8	35.4	24.4	55.2	98.3	15.4	6.8	2.5	105.2	22.3
◆Neolithic_Baikal	◆バイカル	187.1	143	92.8	130.7	138.9	73.9	42.8	33.7	26.1	53.4	99	14.9	7.7	3	101.8	20.1
Okhotsk	オホーツク	186.8	144	93.4	141.4	144.9	77.1	43	35.4	26.1	56.6	99.6	14.9	7.8	2.5	107.3	22.2
Washi_Yunnan	●Washi_雲南	182	146	91	142	131	65	42	33	26	50	95.4	16.9	6.2	3.5	93.3	24.4
★甑皮岩_広西Zengpiyan	★甑皮岩_広西	190.4	138.8	92.3	140	134.6	67.7	43.1	35.8	27.8	52.9	98.73	14.8	7.7	2.2	108.7	35.2
◆西坡（河南）Xipo_China	◆西坡_河南	181.827	142.3	96.7562	144.175	142.46	71.525	40.245	34.432	28.488	51.925	102.169	13.8441	8.95	2.62677	109.115	19.6043
◆河母渡（江蘇）Hemudu_China	◆河母渡_江蘇	195	146	100	150	146	77	40.5	35	27	58	100.36	12.4026	11.52	1.10181	116.67	23.9738
◆買湖（河南）Jiahu_China	◆買湖_河南	180	146	90	144	138.94	78.38	39.37	36.46	27.23	58.07	97.75	13.8151	6.53	1.99543	100.03	16.9528
◆高庙（湖南）Gaomiao_China	◆高庙_湖南	191	151	98	151	153	72	44	35	24	55	104	19.3963	8.5	1.47902	119	32.9157
●早都山（北京）Jindushan_China	●早都山_北京	181.7	142.714	93.1538	141.412	136.111	76.5769	39.0769	35.7308	26.5	54.9231	97.57	12.5586	7.17389	2.46998	102.237	23.2102
◆八里崗（河南）Baligan_China	◆八里崗_河南	185	147	96.864	140	141	75.8093	39.5229	36.2647	26.2046	54.6393	97.8193	11.1833	8.04636	2.1141	104.648	21.1453
★★上洞人Upper_Cave_10１China	★★上洞人10１	204	143	107	136	143	75.5	48	33	32	58	110	18.412	8.1	3.41766	105	20.8797
★★上洞人Upper_Cave_102_China	★★上洞人102	196	136	103	150	131	67	45	32	26	47	104	22.0954	9	3.96863	107	24.8747
★★上洞人_Upper_Cave_103_China	★★上洞人103	184	131	101	143	137	69	45	32	26	51	106	10.3441	8.5	2.90841	103	26.6786
◆灰窯田（広西）Huiyaotian_China	◆灰窯田_広西	196.625	137.286	97.626	138.5	142.333	66.45	43.8586	34.1557	29.5914	50.2	102.154	19.5685	9.6825	3.00919	102.857	21.976
◆鯉魚坡（広西）Liyupo_China	◆鯉魚坡_広西	187.25	136	97.4417	138	142.36	65.82	43.2967	33.5325	27.8925	46.8267	101.502	14.9164	6.28	2.4369	102.103	20.5363
壮族（広西）_China	壮族_広西	183.1	130.7	91.5	136.5	131.1	66.1	42.8	32.7	26.2	51.5	97.1	15.8	7.42	2.53	103	33.35
◆革新橋（広西）Gexinqiao_China	◆革新橋_広西	178	133	91	134		58.4	41.4	29.4	24.4	43	100	10.5	7.5	0.61	103	21.6
◆馬家浜（江蘇）_China	◆馬家浜_江蘇	193	153			155	75.59	40	35.32	25.92	56.61
◆坎屯（広西）_China	◆坎屯_広西	190	136	92.7	136		67	42.5	33.2	30	48	101	14.7	9.9	2.61	108	27.8
◆Kohk_Phanom_Di	◆Kohk_Phanom_Di_タイ	180.3	145.1	101.129	143.375	142.563	74.025	41.6879	34.7071	27.8414	54.7408	103.919	16.1938	9.83538	2.96735	105.457	20.2262
●Ban_Non_Wat_Bronze	●Ban_Non_Wat_Bronze	185.5	140.417	97.0665	138.845	138.379	75.1955	41.5389	35.9174	28.76	54.7709	103.878	14.1587	11.044	3.05596	108.056	21.3043
●Noen_U-Loke	●Noen_U-Loke_タイ	179	140	98.62	144	139.22	78.22	41.71	38.82	28.54	58.22	100.76	16.6409	8.63	2.92651	114.52	26.3931
●Ban_Lun_Khao	●Ban_Lun_Khao_タイ	183.25	139	96.5	137.75	136.868	72.6425	41.845	34	25.88	53.6625	100.737	17.5943	9.5275	3.07683	104.907	25.2303
●Gua_Harimau	●Gua_Harimau_スマトラ	175.833	139.333	94.1429	135.25	134.757	70.1667	39.2783	33.9033	24.9743	51.5983	94.635	14.3661	9.8325	3.4126	97.6733	19.2134
★Gua_Harimau	★Gua_Harimau_スマトラ	184.5	135	101	143	142	69.5	43.585	35.5	26	51	104.45	11.0026	9.285	5.28864	100	20.9931
★大龍潭2(広西)_China	★大龍潭2_広西	195	133	90	143	127.53	67	40.13	32.42	26.23	48.86	94.22	7.97342	9.04	3.00741	99.47	17.8168
★大龍潭(広西)Average_China	★大龍潭_広西Average	195	133	90	143	127.53	67	40.13	32.42	26.23	48.86	94.22	7.97342	9.04	3.00741	99.47	17.8168
★奇和洞（福建）_Qihee_China	★奇和洞_福建	195	137	90	148	139	73	41.12	34.08	30.94	53	98.49	13.6795	10.98	3.73457	96.18	26.6477
◆雲石山（福建）Tanshishan_China	◆雲石山_福建	186	137.5	94.635	137	132.77	68.2033	38.44	33.56	27.74	49.46	96.355	13.6815	6.91667	2.67227	99.46	16.6893
◆渓頭(福建)_Xiton_China	◆渓頭_福建	181.5	143	100.58	135	133.793	72.4067	40.9833	34.85	25.4967	53.43	99.44	16.4016	8.63	2.29896	99.7833	18.5993
★亮島1(台湾)_Ryaoto_1_Taiwan	★亮島1_台湾馬祖	187	144	93	136	143.17	70.77	41.44	32.17	28.55	52.29	96.68	8.66236	10.05	3.20259	106.99	23.7858
★亮島2_Ryaoto_2_Taiwan	★亮島2_台湾馬祖	183	143	96	135	131.07	66.6	41.05	34.34	27.66	51.66	96.44	15.7755	10.37	5.06691	101.36	24.3357
★★Wadjak		199	150	97	135	142	66	43	35	30	48	112	20.1052	9.4	3.9662	106	35.8684
もとのgrandmean計算 近似	grandmean	180.801	138.496	94.8877	136.874	135.307	68.4377	42.3407	33.9488	27.1594	50.9066	99.4876	15.4974	8.97045	2.94604	101.64	22.635
採用したgrandmean	grandmean	180.994	138.415	95.0217	137.018	135.286	68.3875	42.347	33.9565	27.2218	51.0006	99.6145	15.4793	9.02165	2.95891	101.818	22.5581
Thai SD	Thai_SD	6	5.3	4.1	5.6	5.8	4.9	1.9	1.7	2	3.2	3.1	1.8	1.5	0.9	4.7	2.7
Andaman	アンダマン	-2.0156	-0.512214	-0.98089	-1.36033	-1.98027	-1.50766	-0.919464	-0.739092	-1.26089	-1.28144	-2.08792	-1.23628	-1.07843	-0.780505	-1.72859	1.38671
◆An_Son_Vietnam	◆An_Son_ベトナム	0.834399	0.865144	0.482524	0.7111	1.73237	1.48554	-0.0510432	2.77071	0.555781	2.18731	0.932403	-1.39147	0.514454	1.10015	1.98262	-0.500354
●Anyang	●安陽_河南	0.101066	0.600993	-0.858939	0.318243	0.157662	0.614792	-0.551043	-0.562622	-0.110886	0.562313	-0.850847	-0.93912	-0.861101	-0.479148	-0.089258	-0.435473
Atayal_Taiwan	Atayal_台湾	-0.765601	-0.870705	-0.639427	-0.878186	-0.381993	-0.344391	-0.919464	-0.444974	-1.56089	-0.437687	-0.850847	-0.93912	-0.861101	-0.479148	-0.089258	-0.435473
Australia	オーストラリア	0.817732	-2.17259	0.0678902	-0.842471	-0.49751	-0.732146	1.76475	-0.621445	0.689114	-0.343937	0.535245	1.29774	0.52747	0.958961	-1.611	0.91604
★Bac_Son_Vietnam	★Bac_Son_ベトナム	1.64392	0.595602	0.621897	0.220029	0.755363	-0.160718	0.55422	0.761888	0.689114	-0.125187	0.874108	0.760336	0.518899	-0.408796	1.27269	0.816312
◆Ban_Chiang_Thai	◆Ban_Chiang_タイ	0.0843989	0.0160875	0.994719	0.300386	0.0542139	0.696425	0.343694	0.319731	-0.510886	0.437313	0.416895	-2.04536	-0.425268	-0.950204	0.874285	-0.828626
Bunun	Bunun_台湾	0.501066	0.26137	-0.322354	-0.646043	-0.394062	0.267854	-0.603675	0.378555	-0.560886	-0.0626874	-1.4426	-0.0158453	-0.490684	0.0390475	-0.912284	-0.0179587
Cambodia	カンボジア	-1.55954	0.625007	-0.0662561	0.0455156	-0.411303	0.0841801	-0.138763	-0.170465	0.305781	-0.0262291	-0.197704	0.540137	-0.328323	-0.409158	-0.0319203	-0.140804
Celebes	セレベス	-1.04893	0.45005	-0.273573	-0.00318573	-0.0492344	0.594384	0.0279042	-0.20968	-0.460886	0.718563	-1.13373	0.289273	-0.281101	-0.176561	-0.323055	-0.465971
◆Con_Co_Ngua_Vietnam	◆Con_Co_Ngua_ベトナム	0.951066	-1.05938	1.11667	-1.25319	0.0542139	-1.09949	-0.0510432	0.172673	-0.510886	-1.65644	1.27365	-0.651026	-0.664434	-1.27642	1.65567	-0.0378972
Dayak	ダヤック	-0.782268	-0.285799	-0.273573	0.103957	-0.256131	-0.283167	-0.44578	0.378555	0.339114	-0.156437	-0.37593	-0.340673	-0.554724	-0.22046	0.0980442	0.263053
●Dong_Son_Vietnam	●Dong_Son_ベトナム	0.0948156	-0.199981	0.404476	0.226406	0.366587	0.293064	-0.551043	0.137659	0.0470089	0.4295	-0.0779192	0.33818	0.38086	-0.0919076	0.303103	-1.16571
●Gion_Ca_Vo_Vietnam	●Gion_Ca_Vo_ベトナム	0.701066	0.148163	0.189841	0.389671	0.985248	1.75765	0.343694	0.907967	-0.560886	0.437313	3.09531	-3.09962	-1.7611	-0.236548	1.08812	-0.289259
●Go_O_Chua_Vietnam	●Go_O_Chua_ベトナム	0.501066	0.283383	0.623256	-0.0286959	0.323672	1.20153	0.204746	0.40032	0.613559	1.67308	0.957477	0.180787	1.28023	0.323121	1.73386	-0.322568
★Gua_Cha_H12	★Gua_Cha_マレーシア	2.00107	-0.266931	0.970329	1.06824	0.640421	-1.50766	1.03843	-1.15086	1.88911	-2.18769	1.25337	0.233718	0.518899	0.490105	-1.40816	0.756251
Hainan_China	海南	-0.765601	-0.00278045	-0.444305	-0.0567572	-0.221648	0.889197	-0.681526	-0.20968	0.0391141	0.503849	-0.93507	0.708453	-0.721657	-0.329728	-0.357838	-0.205415
●Hirota_Yayoi_Japan	●広田弥生	-2.7656	-26.116	-23.176	-24.4675	-23.3251	-13.9566	-22.2879	-19.9744	-13.6109	-15.9377	-32.1337	-8.59962	-6.01443	-3.28767	-21.6635	-8.35486
●Hoa_Diem_1_Vietnam	●Hoa_Diem_1_ベトナム	0.501066	0.487786	0.280085	0.0861	0.237835	0.124996	0.648957	0.843261	-0.595886	0.512313	-0.761951	0.698814	0.432232	-0.61254	-0.073587	-0.420585
●Hoa_Diem_2_Vietnam	●Hoa_Diem_2_ベトナム	-0.832268	-0.0782521	-0.736988	-0.896043	0.468007	-0.283167	1.39633	0.613849	0.389114	-0.000187401	0.211436	0.698508	-0.374434	2.55507	-0.0826295	0.608922
★Hoabinhian_Vietnam	★★Hoabinhian_ベトナム	1.90107	0.487786	-0.249183	0.23491	0.295593	-0.772963	-0.077359	-0.20968	0.289114	-0.625187	0.0591775	0.0822662	0.561566	-0.727772	0.323753	0.55416
Japan	日本	-0.432268	0.487786	-0.468695	0.496814	-0.204407	0.900507	0.23843	0.202084	-0.460886	0.468563	-1.10147	-0.0996158	-1.41443	-0.843228	-0.79114	0.0895846
Java	ジャワ	-0.982268	0.638729	-0.127232	0.0146714	0.192145	0.451527	0.343694	0.202084	-0.710886	0.968563	-0.520822	0.733718	-0.347768	-0.176561	-0.195395	-0.0956006
●Jiangnan_China	●前漢江南	-0.598934	0.431182	-0.517476	0.0682428	0.519731	1.3903	-0.0247274	0.672673	0.439114	0.781063	-0.714371	0.45594	-0.414434	-0.0654503	0.421626	0.237733
◆Jomon_Japan	◆縄文_日本	0.267732	1.28024	0.848378	0.0503857	1.07146	-0.548473	0.975273	-0.562622	-0.160886	-0.406437	0.891919	-1.0192	0.464389	1.82169	0.511839	-0.7044
La_Lo_Philipines	La_Lo_フィリピン	0.334399	-0.832969	-0.249183	-0.360329	-0.911303	-1.50766	-2.8142	-1.15086	-0.610886	-1.25019	-1.16598	-4.74081	0.652232	0.397466	-1.66348	-2.03681
★Lang_Bon_Vietnam	★Lang_Bon_ベトナム	1.3344	1.43118	-1.22479	-0.5389	-0.73889	-1.71174	0.343694	-0.562622	0.389114	-1.87519	0.124339	2.73154	2.1189	-2.42304	-1.23795	0.395523
★Lan_Gao_Vietnam	★Lan_Gao_ベトナム	3.00107	0.865144	0.726427	0.532529	-0.73889	-0.283167	-0.182622	0.0256138	-0.110886	0.312313	0.446919	0.289273	-0.747768	-1.06545	-0.386885	0.459955
Laos	ラオス	-2.18227	1.14816	-0.224793	-0.771043	-0.721648	-0.119902	0.185799	-0.244974	-0.460886	0.0935626	-0.183726	0.532583	0.806232	1.37614	0.429924	0.560898
★★柳江人_広西_Liujiang_China	★★柳江人_広西	0.00106559	0.676465	0.441061	-0.360329	1.15766	-0.781126	-0.182622	-2.0038	-1.08089	-2.05956	0.956597	0.302673	0.145566	0.869518	-0.0762465	-0.319223
Loyalty	Loyalty_メラネシア	1.61871	-1.11044	-0.392655	0.858159	0.187835	-0.41522	0.157935	0.544645	-0.699121	-0.551658	0.118066	1.21873	-0.47962	0.144808	-0.684757	1.15596
★Mai_Da_Dieu_16_Vietnam	★Mai_Da_Dieu_ベトナム	1.50107	1.05382	-1.22479	0.175386	2.8818	-0.283167	-0.182622	0.0256138	0.889114	-0.625187	-1.25953	-1.46118	0.792232	0.353453	3.86843	1.59527
★Mai_Da_Nuoc_Vietnam	★Mai_Da_Nuoc_ベトナム	0.667732	-1.39901	-0.00528052	0.7111	-0.221648	-1.30358	-0.182622	-1.15086	0.889114	-0.937687	0.543694	-1.43295	1.4589	0.601216	-0.237949	-0.132638
◆Man_Bac_1_Vietnam	◆Man_Bac_1_ベトナム	-0.211056	0.745075	0.859464	0.532529	1.0887	0.53316	-0.41654	0.881229	0.434569	0.968563	1.2449	-0.486517	0.796232	-0.00393138	1.09929	-0.0306527
◆Man_Bac_2_Vietnam	◆Man_Bac_2_ベトナム	0.767732	0.978352	1.31179	1.2111	1.15766	0.0841801	0.975273	-0.562622	0.789114	-0.000187401	1.48369	0.434867	0.381566	0.254743	1.22971	0.0146569
Melanesia	メラネシア	0.984399	-0.19146	0.189841	-0.00318573	-0.480269	-0.303575	0.712115	0.437378	0.0391141	0.218563	0.118066	1.21873	-0.47962	0.144808	-0.684757	1.15596
●Rach_Rung_Vietnam	●Rach_Rung_ベトナム	0.0843989	-0.172592	0.970329	-0.181757	-0.480269	1.24745	0.343694	2.08444	0.139114	0.468563	2.15821	-0.696197	-0.211101	0.94486	1.94184	-1.50855
Myanmer	ミャンマー	-0.765601	0.676465	0.189841	0.478957	-0.1182	0.961731	0.133167	0.0256138	-0.660886	0.718563	-0.649855	0.95594	-0.347768	0.0456608	-0.514544	-0.132638
Negrit_Philippines	ネグリト_フィリピン	-1.59893	0.00751114	-1.15827	-1.13955	-1.05237	-0.858306	-1.33095	-0.348718	-0.383613	-0.909278	-2.03021	-0.222481	-0.752616	-0.879281	-1.09926	-0.619482
New_Guinea_Tolai	ニューギニア_Tolai	0.417732	-1.49335	-0.200402	-0.378186	0.123179	-0.0382689	0.501588	-0.974386	0.289114	-0.781437	-0.10916	1.02852	0.0365912	1.43768	-0.856361	2.36021
New_Britain	ニューブリテン	0.309399	-1.04052	-0.054061	-0.378186	0.0052121	-0.548473	0.73843	-0.650857	0.389114	-0.640812	0.603456	0.677847	-0.305312	-0.0101085	-0.838173	2.34988
Nicobar	ニコバル	-0.276712	-2.19146	-0.151622	-0.592471	-1.4113	-0.3648	-0.814201	-0.915563	-0.0608859	-0.281437	-1.13122	-1.66646	0.244084	-0.0909181	-0.764899	-0.198329
◆Non_Nok_Tha_Thai	◆Non_Nok_Tha_タイ	-0.582268	0.707911	0.238622	0.7111	-0.394062	0.53316	-1.05982	0.809928	0.345364	0.312313	0.107917	-0.94029	1.51445	-0.974311	-0.399917	-0.573699
North_China	中国北部	0.134399	0.317974	-0.493085	0.157529	0.0197312	1.36989	0.712115	1.08444	-1.11089	1.71856	-0.649855	0.95594	-1.21443	-0.509895	-0.79114	-0.206712
Philippines	フィリピン	-0.848934	0.487786	0.0191097	-0.217471	0.3818	-0.426024	-0.235254	-0.327327	0.139114	0.562313	-0.760339	-0.170491	0.0963989	0.477744	-0.334757	0.11261
●Phum_Snay_Cambodia	●Phum_Snay_カンボジア	-0.832268	0.213343	0.655616	0.246814	0.132254	-0.192386	-0.687885	-0.556739	0.985543	-0.37411	1.13023	0.865603	0.75687	-0.0355032	1.23814	-0.352672
S.Moluccas	モロカス	-0.448934	-0.625422	-0.322354	0.0861	0.3818	0.390303	0.133167	-0.386151	-0.560886	-0.125187	-1.13373	0.289273	-0.281101	-0.176561	-0.323055	-0.465971
Semang_Negritos_Malay	セマン	-2.33227	-1.21033	-1.9565	-1.7889	-0.911303	-1.09949	0.870009	-0.562622	-0.610886	-0.937687	-0.46921	0.24949	-2.2611	-1.29035	-0.950715	-0.822083
South_China	中国南部	-0.689411	0.19129	-0.702145	-0.110329	-0.344801	0.329078	-0.859314	-0.0584198	-0.253743	0.490884	-1.34571	-1.20015	-0.823958	-0.311733	-0.567736	-0.701172
Sumatra	スマトラ	0.117732	0.26137	0.0435	-0.217471	-0.687165	0.247445	-0.287885	0.0844373	-0.510886	0.374813	-0.875661	1.12261	-0.147768	-0.176561	-0.471991	-0.428934
◆？Tam_Han_Laoss	◆?Tam_Han_ラオス	0.334399	1.10099	-0.00528052	1.0236	0.353064	0.805269	0.168255	0.809928	0.722447	0.833146	1.12273	0.151226	0.0205656	0.348452	1.1734	-0.8919
Thai	タイ	-1.3156	0.827408	-0.493085	-0.0210429	-0.376821	0.512752	-0.498412	-0.150857	0.0391141	0.468563	-0.875661	-0.0440602	-0.681101	-0.176561	-0.259225	-0.206712
◆Tung_Wan_Tsusai_Hongkon	◆Tung_Wan_Tsusai_香港	0.00106559	-2.3424	-0.493085	-0.181757	-1.60096	-0.977044	-1.23525	0.0256138	-0.110886	-0.312687	0.188855	0.900384	2.05223	-0.0654503	-2.9188	0.200696
Veddah	ベッダ	0.834399	-2.05938	0.482524	-0.271043	-0.825096	-0.793371	1.65948	-1.15086	-0.110886	-1.25019	1.18079	4.87426	0.655566	2.59312	-1.00816	2.80885
Vietnam	ベトナム	-0.88165	0.389952	0.0308532	0.168772	0.27005	0.172092	-0.455527	0.439557	-0.18496	0.231294	-0.170887	0.0608821	0.0354322	-0.382628	0.361541	-0.800141
◆圩墩_常州_Weidun_China	◆??_常州	-0.0656011	0.506654	0.409354	0.818243	-0.152683	0.676017	0.23843	0.0256138	0.539114	0.562313	-0.617597	-0.0440602	-0.0144344	-0.621006	0.613115	-0.280786
●Yayoi_Japan	●弥生_日本	0.401066	0.733069	0.311793	-0.00318573	0.778352	1.20663	0.501588	0.319731	-0.0608859	0.562313	0.156597	-0.432949	-0.347768	-0.621006	0.421626	-0.428934
Nanay	ナナイ	0.584399	0.35571	-0.883329	0.0861	0.364559	2.125	0.659483	0.79032	0.139114	1.24981	-0.649855	-1.04406	-1.01443	-0.621006	0.336519	-0.206712
Sakhalin_Ainu	サハリンアイヌ	1.1844	0.299106	-0.054061	-0.128186	0.330076	1.10459	0.764746	0.202084	-0.610886	-0.0626874	-0.327274	0.0670509	-0.547768	0.490105	0.421626	0.0525475
Negidal	ネギダル	-0.0156011	1.28024	-0.615037	-1.23533	0.968007	1.61479	0.501588	0.849143	0.289114	1.40606	-0.359532	-1.04406	-1.14777	-1.06545	0.804605	-1.20671
Oroch	オロチ	-0.665601	2.11043	-1.07845	-1.0389	0.450766	0.818874	-0.0247274	0.202084	-1.26089	0.343563	-1.6176	-0.877394	-2.01443	-1.28767	0.315243	-0.614119
Aleut	アリュート	-0.0989344	1.6576	-0.541866	-1.2889	1.0887	0.900507	0.764746	1.14326	-0.910886	0.0935626	-0.00469343	-0.488505	-0.681101	-0.0654503	-0.00390611	-0.577082
Asian_Eskimo	極北シベリア	0.251066	0.563257	0.0191097	-0.199614	0.485248	1.90051	1.08054	1.08444	-1.21089	1.34356	0.0598227	-0.54406	-1.6811	-0.0654503	-0.386885	-0.465971
Buryat	ブリアート	0.0177323	2.95948	0.287402	-0.985329	1.22663	1.96173	0.501588	1.08444	0.139114	1.62481	0.124339	-0.155171	-0.681101	0.0456608	0.27269	-0.577082
Chukchi	チュクチ	0.334399	0.99722	-0.0784513	-0.360329	0.864559	1.92091	1.08054	1.20208	-1.46089	1.37481	-0.0369515	-0.599616	-1.6811	-0.0654503	-0.110289	-0.651156
Evenki	エベンキ	0.684399	1.56326	-1.05406	-1.7889	1.07146	1.41071	0.23843	0.260908	0.0891141	1.24981	-0.198242	-1.04406	-1.0811	-0.176561	0.825881	-1.28079
Hokkaido_Ainu	北海道アイヌ	0.801066	0.525521	0.287402	0.2111	0.347317	0.288262	0.659483	0.202084	-0.810886	-0.156437	-0.0369515	0.789273	-0.214434	0.823439	-0.0890125	0.0525475
Mongol	モンゴル	0.267732	1.99722	-0.102841	-0.967471	1.03697	1.81887	0.55422	1.14326	0.189114	1.49981	-0.00469343	-0.321838	-1.34777	-0.176561	0.20886	-0.762267
Nivkh	ニブヒ	-0.348934	1.54439	-0.054061	-0.628186	1.12318	1.77806	0.817378	0.555026	-0.360886	1.09356	-0.295016	-0.432949	-1.41443	-0.398784	0.485456	-0.35486
Northern_Chinese	吉林	-0.148934	0.374578	-0.810159	0.0325286	-0.100958	1.67602	-0.129991	0.849143	-1.11089	0.968563	-1.19824	-0.377394	-1.41443	-0.509895	-0.748587	-0.0215266
Troitskoe	トロイツコエ	-0.265601	0.978352	-1.34674	-0.574614	0.330076	0.737241	-0.129991	0.378555	-0.310886	0.781063	-0.488564	-1.93295	-1.6811	-1.28767	0.570562	-0.836341
Ulch	ウルチ	0.301066	0.676465	-0.663817	-0.396043	0.640421	1.75765	0.712115	0.96679	-0.210886	1.09356	-0.520822	-0.599616	-1.41443	-0.732117	-0.00390611	-0.651156
Yakut	ヤクート	0.817732	2.05382	-0.395524	0.0146714	1.79559	2.6352	1.23843	0.849143	-0.0608859	2.18731	0.640468	-0.210727	-1.14777	-0.176561	1.05992	-0.465971
Yukagir	ユカギル	0.451066	1.2425	0.0435	-1.12819	0.847317	1.3903	0.0805357	-0.0332097	-0.160886	1.12481	-0.165984	-0.766282	-1.14777	-0.621006	0.421626	-0.836341
Ekven	エクベン	1.96773	-0.776365	0.287402	0.3361	0.899042	1.69642	0.764746	0.849143	-1.41089	1.31231	-0.424048	-0.0440602	-1.4811	-0.509895	0.719498	-0.0956006
◆Neolithic_Baikal	◆バイカル	1.01773	0.865144	-0.541866	-1.12819	0.623179	1.125	0.23843	-0.150857	-0.560886	0.749813	-0.198242	-0.321838	-0.881101	0.0456608	-0.00390611	-0.910415
Okhotsk	オホーツク	0.967732	1.05382	-0.395524	0.782529	1.65766	1.77806	0.343694	0.849143	-0.560886	1.74981	-0.00469343	-0.321838	-0.814434	-0.509895	1.16631	-0.132638
Washi_Yunnan	●Washi_雲南	0.167732	1.43118	-0.98089	0.889671	-0.73889	-0.69133	-0.182622	-0.562622	-0.610886	-0.312687	-1.35953	0.789273	-1.8811	0.601216	-1.81242	0.682177
★甑皮岩_広西Zengpiyan	★甑皮岩_広西	1.56773	0.0726912	-0.663817	0.532529	-0.1182	-0.14031	0.396325	1.08444	0.289114	0.593563	-0.285339	-0.377394	-0.881101	-0.843228	1.46418	4.68218
◆西坡（河南）Xipo_China	◆西坡_河南	0.138944	0.733069	0.423073	1.27806	1.23697	0.640303	-1.10631	0.279731	0.633114	0.288875	0.823878	-0.908433	-0.0477678	-0.369034	1.55248	-1.09402
◆河母渡（江蘇）Hemudu_China	◆河母渡_江蘇	2.3344	1.43118	1.21423	2.31824	1.84732	1.75765	-0.972096	0.613849	-0.110886	2.18731	0.240468	-1.7093	1.66557	-2.06344	3.15992	0.524337
◆買湖（河南）Jiahu_China	◆買湖_河南	-0.165601	1.43118	-1.22479	1.24681	0.630076	2.03928	-1.56683	1.47267	0.00411412	2.20919	-0.601468	-0.924534	-1.6611	-1.07053	-0.380502	-2.07606
◆高庙（湖南）Gaomiao_China	◆高?_湖南	1.66773	2.37458	0.726427	2.49681	3.05421	0.737241	0.870009	0.613849	-1.61089	1.24981	1.41466	2.17609	-0.347768	-1.64432	3.65567	3.83614
●早都山（北京）Jindushan_China	●早都山_北京	0.117732	0.811236	-0.455562	0.784629	0.142337	1.67131	-1.72108	1.04371	-0.360886	1.22577	-0.659532	-1.62263	-1.23184	-0.543252	0.0890339	0.241499
◆八里崗（河南）Baligan_China	◆八里崗_河南	0.667732	1.61986	0.449354	0.532529	0.985248	1.51466	-1.48638	1.35777	-0.508578	1.1371	-0.579102	-2.38668	-0.650192	-0.938675	0.601986	-0.523269
★★上洞人Upper_Cave_10１China	★★上洞人10１	3.8344	0.865144	2.92155	-0.181757	1.33008	1.45153	2.97527	-0.562622	2.38911	2.18731	3.35015	1.62925	-0.614434	0.509723	0.676945	-0.62165
★★上洞人Upper_Cave_102_China	★★上洞人102	2.50107	-0.455611	1.94594	2.31824	-0.73889	-0.283167	1.39633	-1.15086	-0.610886	-1.25019	1.41466	3.67558	-0.0144344	1.12191	1.10248	0.857987
★★上洞人_Upper_Cave_103_China	★★上洞人103	0.501066	-1.39901	1.45813	1.06824	0.295593	0.124996	1.39633	-1.15086	-0.610886	-0.000187401	2.05982	-2.8529	-0.347768	-0.0561097	0.251413	1.52612
◆灰窯田（広西）Huiyaotian_China	◆灰窯田_広西	2.60523	-0.213023	0.635207	0.264671	1.21513	-0.395412	0.795573	0.11721	1.18483	-0.250187	0.819178	2.27177	0.440566	0.0558746	0.220917	-0.215597
◆鯉魚坡（広西）Liyupo_China	◆鯉魚坡_広西	1.04273	-0.455611	0.590248	0.175386	1.21973	-0.523983	0.499834	-0.249386	0.335364	-1.30435	0.609016	-0.312728	-1.82777	-0.580006	0.0606329	-0.748807
壮族（広西）_China	壮族_広西	0.351066	-1.45561	-0.858939	-0.0924714	-0.721648	-0.46684	0.23843	-0.739092	-0.510886	0.156063	-0.811145	0.178162	-1.06777	-0.476561	0.251413	3.99699
◆革新橋（広西）Gexinqiao_China	◆革新橋_広西	-0.498934	-1.02165	-0.98089	-0.5389	-23.3251	-2.03827	-0.498412	-2.68027	-1.41089	-2.50019	0.124339	-2.76628	-1.01443	-2.60989	0.251413	-0.35486
◆馬家浜（江蘇）_China	◆馬家浜_江蘇	2.00107	2.75194	-23.176	-24.4675	3.39904	1.46989	-1.23525	0.802084	-0.650886	1.75294	-32.1337	-8.59962	-6.01443	-3.28767	-21.6635	-8.35486
◆坎屯（広西）_China	◆坎屯_広西	1.50107	-0.455611	-0.566256	-0.181757	-23.3251	-0.283167	0.0805357	-0.444974	1.38911	-0.937687	0.446919	-0.432949	0.585566	-0.387673	1.31524	1.94144
◆Kohk_Phanom_Di	◆Kohk_Phanom_Di_タイ	-0.115601	1.26137	1.48954	1.13521	1.25479	1.15051	-0.346908	0.44158	0.309828	1.1688	1.38859	0.396928	0.542489	0.00938711	0.774237	-0.863675
●Ban_Non_Wat_Bronze	●Ban_Non_Wat_Bronze	0.751066	0.377723	0.498737	0.326279	0.533278	1.38937	-0.425281	1.15348	0.769114	1.17822	1.37519	-0.733658	1.34823	0.107842	1.32721	-0.464369
●Noen_U-Loke	●Noen_U-Loke_タイ	-0.332268	0.299106	0.877646	1.24681	0.678352	2.00663	-0.335254	2.86091	0.659114	2.25606	0.3695	0.645307	-0.261101	-0.0359952	2.70248	1.42036
●Ban_Lun_Khao	●Ban_Lun_Khao_タイ	0.376066	0.110427	0.360573	0.130743	0.272748	0.868364	-0.264201	0.0256138	-0.670886	0.831844	0.362242	1.175	0.337232	0.131024	0.657264	0.98969
●Gua_Harimau	●Gua_Harimau_スマトラ	-0.860046	0.17332	-0.21434	-0.315686	-0.0911884	0.363092	-1.61508	-0.031249	-1.12374	0.186792	-1.60631	-0.618457	0.540566	0.504102	-0.88192	-1.23879
★Gua_Harimau	★Gua_Harimau_スマトラ	0.584399	-0.64429	1.45813	1.06824	1.15766	0.227037	0.651588	0.907967	-0.610886	-0.000187401	1.55982	-2.48707	0.175566	2.58859	-0.386885	-0.579621
★大龍潭2(広西)_China	★大龍潭2_広西	2.3344	-1.02165	-1.22479	1.06824	-1.33717	-0.283167	-1.16683	-0.903798	-0.495886	-0.668937	-1.74018	-4.16994	0.0122322	0.0538966	-0.499651	-1.75604
★大龍潭(広西)Average_China	★大龍潭_広西Average	2.3344	-1.02165	-1.22479	1.06824	-1.33717	-0.283167	-1.16683	-0.903798	-0.495886	-0.668937	-1.74018	-4.16994	0.0122322	0.0538966	-0.499651	-1.75604
★奇和洞（福建）_Qihee_China	★奇和洞_福建	2.3344	-0.266931	-1.22479	1.9611	0.640421	0.941323	-0.64578	0.0726726	1.85911	0.624813	-0.362758	-0.999899	1.30557	0.861847	-1.19965	1.51465
◆雲石山（福建）Tanshishan_China	◆雲石山_福建	0.834399	-0.172592	-0.0943049	-0.00318573	-0.433717	-0.0375886	-2.05631	-0.23321	0.259114	-0.481437	-1.05147	-0.998775	-1.40332	-0.318487	-0.501778	-2.17362
◆渓頭(福建)_Xiton_China	◆渓頭_福建	0.0843989	0.865144	1.3557	-0.360329	-0.25728	0.820234	-0.71771	0.525614	-0.862553	0.759188	-0.0563063	0.512382	-0.261101	-0.733277	-0.432984	-1.46623
★亮島1(台湾)_Ryaoto_1_Taiwan	★亮島1_台湾馬祖	1.00107	1.05382	-0.493085	-0.181757	1.35939	0.486221	-0.477359	-1.05086	0.664114	0.402938	-0.946629	-3.78719	0.685566	0.270761	1.10035	0.454711
★亮島2_Ryaoto_2_Taiwan	★亮島2_台湾馬祖	0.334399	0.865144	0.238622	-0.360329	-0.726821	-0.3648	-0.682622	0.225614	0.219114	0.206063	-1.02405	0.164551	0.898899	2.34223	-0.0975231	0.658349
★★Wadjak	★★Wadjak	3.00107	2.1859	0.482524	-0.360329	1.15766	-0.487248	0.343694	0.613849	1.38911	-0.937687	3.99531	2.56992	0.252232	1.11921	0.889711	4.92973

## Sheet: Table S4.
Table S2. Mean cranial measurements (mm) for 89 male population samples (Italic values are citation data: source see Tables 1 and 2).
	M1, maximum cranial length	M8, maximum cranial breadth	M9, minimum frontal breadth	M17, basion-bregma height	M45, bi-zygomatic breadth	M48, upper facial height	M51, orbital breadth	M52, orbital height	M54, nasal breadth	M55, nasal height	M43(1), frontal chord (FC)	M43c, frontal subtense (FS)	M57, simotic chord (SC)	M57a, simotic subtense (SS);	M46b, zygomaxillary chord (ZC)	M46c, zygomaxillary subtense (ZS)	Noumber in square bracket = Reference No. for italic citation data
★Bac Son Vietnam	190.857	141.571	97.5714	138.25	139.667	67.6	43.4	35.2517	28.6	50.6	102.324	16.8479	9.8	2.59099	107.8	24.7622
★Con Co Ngua Vietnam	187.175	134.235	100.434	139.857	141.25	66.2691	41.945	34.2105	27.8788	48.1364	101.478	13.7381	8.23	4.7353	108.464	20.034
★Dalongtan 大龙潭 China	195	133	90	143	127.53	67	40.13	32.42	26.23	48.86	94.22	7.97342	9.04	3.00741	99.47	17.8168
★Gaomiao 高庙 China	191	151	98	151	153	72	44	35	24	55	104	19.3963	8.5	1.47902	119	32.9157
★Gua Cha Malaysia	193	137	99	143	139	61	44.32	32	31	44	103.5	15.9	9.8	3.4	95.2	24.6
★Gua Harimau 1 Indonesia	184.5	135	101	143	142	69.5	43.585	35.5	26	51	104.45	11.0026	9.285	5.28864	100	20.9931
★Hang Lang Bon Vietnam	189	146	90	134	131	60	43	33	28	45	100	20.3961	12.2	0.778168	96	23.626
★Hang Lang Gao Vietnam	199	143	98	140	131	67	42	34	27	52	101	16	7.9	2	100	23.8
★Huiyaotian 灰窯田 China	196.625	137.286	97.626	138.5	142.333	66.45	43.8586	34.1557	29.5914	50.2	102.154	19.5685	9.6825	3.00919	102.857	21.976
★Jomon Japan	182.6	145.2	98.5	137.3	141.5	65.7	44.2	33	26.9	49.7	102.379	13.6447	9.71824	4.59843	104.224	20.6562	[53][108]
★Liangdao 1 亮島1 Taiwan	187	144	93	136	143.17	70.77	41.44	32.17	28.55	52.29	96.68	8.66236	10.05	3.20259	106.99	23.7858
★Liangdao 2 亮島2 Taiwan	183	143	96	135	131.07	66.6	41.05	34.34	27.66	51.66	96.44	15.7755	10.37	5.06691	101.36	24.3357
★Liujiang 柳江 China	181	142	96.8	135	142	64.56	42	30.55	25.06	44.41	102.58	16.0241	9.24	3.74147	101.46	21.6962
★Liyupo 鯉魚坡 China	187.25	136	97.4417	138	142.36	65.82	43.2967	33.5325	27.8925	46.8267	101.502	14.9164	6.28	2.4369	102.103	20.5363
★Mai Da Dieu Vietnam	190	144	90	138	152	67	42	34	29	49	95.71	12.8492	10.21	3.27701	120	26.8654
★Mai Da Nuoc Vietnam	185	131	95	141	134	62	42	32	29	48	101.3	12.9	11.21	3.5	100.7	22.2
★Qihedong 奇和洞 China	195	137	90	148	139	73	41.12	34.08	30.94	53	98.49	13.6795	10.98	3.73457	96.18	26.6477
★Wajak Indonesia	199	150	97	135	142	66	43	35	30	48	112	20.1052	9.4	3.9662	106	35.8684
★Zengpiyan 甑皮岩China	190.4	138.8	92.3	140	134.6	67.7	43.1	35.8	27.8	52.9	98.73	14.8	7.7	2.2	108.7	35.2	[32]
★Zhoukoudian 101 周口店 China	204	143	107	136	143	75.5	48	33	32	58	110	18.412	8.1	3.41766	105	20.8797
★Zhoukoudian 102 周口店 China	196	136	103	150	131	67	45	32	26	47	104	22.0954	9	3.96863	107	24.8747
★Zhoukoudian 103 周口店 China	184	131	101	143	137	69	45	32	26	51	106	10.3441	8.5	2.90841	103	26.6786
◆An Son Vietnam	186	143	97	141	145.333	75.6667	42.25	38.6667	28.3333	58	102.505	12.9747	9.79333	3.94904	111.137	21.2072
◆Baligan 八里崗 China	185	147	96.864	140	141	75.8093	39.5229	36.2647	26.2046	54.6393	97.8193	11.1833	8.04636	2.1141	104.648	21.1453
◆Ban Chiang Thai	181.5	138.5	99.1	138.7	135.6	71.8	43	34.5	26.2	52.4	100.907	11.7977	8.38375	2.10372	105.927	20.3208	[85]
◆Hemudu 河姆渡 China	195	146	100	150	146	77	40.5	35	27	58	100.36	12.4026	11.52	1.10181	116.67	23.9738
◆Jiahu 賈湖 China	180	146	90	144	138.94	78.38	39.37	36.46	27.23	58.07	97.75	13.8151	6.53	1.99543	100.03	16.9528
◆Khok Phanom Di Thai	180.3	145.1	101.129	143.375	142.563	74.025	41.6879	34.7071	27.8414	54.7408	103.919	16.1938	9.83538	2.96735	105.457	20.2262	[87]
◆Man Bac 1 Vietnam	179.727	142.364	98.5455	140	141.6	71	41.5556	35.4545	28.0909	54.1	103.474	14.6036	10.216	2.95537	106.985	22.4754
◆Man Bac 2 Vietnam	185.6	143.6	100.4	143.8	142	68.8	44.2	33	28.8	51	104.214	16.2621	9.594	3.18817	107.598	22.5977
◆Neolithic Baikal Russia	187.1	143	92.8	130.7	138.9	73.9	42.8	33.7	26.1	53.4	99	14.9	7.7	3	101.8	20.1	[112]
◆Non Nok Tha Thai	177.5	142.167	96	141	133	71	40.3333	35.3333	27.9125	52	99.9491	13.7868	11.2933	2.08203	99.9387	21.0091
◆Tam Hang Laos	185.5	150	95	143.5	142	73	42	36	28.5	54.5	102.5	13.4664	9.35	3.01397	104	19.3622
◆Tanshishan 曇石山 China	186	137.5	94.635	137	132.77	68.2033	38.44	33.56	27.74	49.46	96.355	13.6815	6.91667	2.67227	99.46	16.6893
◆Weidun 圩墩 China	180.6	141.1	96.7	141.6	134.4	71.7	42.8	34	28.3	52.8	97.7	15.4	9	2.4	104.7	21.8	[81]
◆Xipo 西坡 China	181.827	142.3	96.7562	144.175	142.46	71.525	40.245	34.432	28.488	51.925	102.169	13.8441	8.95	2.62677	109.115	19.6043
◆Xitou 渓頭 China	181.5	143	100.58	135	133.793	72.4067	40.9833	34.85	25.4967	53.43	99.44	16.4016	8.63	2.29896	99.7833	18.5993
●Anyang 安陽 China	181.6	141.6	91.5	138.8	136.2	71.4	41.3	33	27	52.8	96.9769	13.7889	7.73	2.52767	101.399	21.3823
●Ban Non Wat Thai	185.5	140.417	97.0665	138.845	138.379	75.1955	41.5389	35.9174	28.76	54.7709	103.878	14.1587	11.044	3.05596	108.056	21.3043
●Dong Son Vietnam	181.562	137.355	96.68	138.286	137.412	69.8235	41.3	34.1905	27.3158	52.375	99.373	16.088	9.59294	2.87619	103.243	19.4107	[102]
●Giong Ca Vo Vietnam	185.2	139.2	95.8	139.2	141	77	43	35.5	26.1	52.4	109.21	9.9	6.38	2.74601	106.933	21.7771	[113]
●Go OChua Vietnam	184	139.917	97.577	136.857	137.163	74.275	42.736	34.637	28.4489	56.3544	102.583	15.8047	10.942	3.24971	109.968	21.6872
●Gua Harimau 2 Indonesia	175.833	139.333	94.1429	135.25	134.757	70.1667	39.2783	33.9033	24.9743	51.5983	94.635	14.3661	9.8325	3.4126	97.6733	19.2134
●Hoa Diem Vietnam	184	141	96.17	137.5	136.665	69	43.58	35.39	26.03	52.64	97.2525	16.7372	9.67	2.40762	101.472	21.4225
●Jiangnan 江南 China	177.4	140.7	92.9	137.4	138.3	75.2	42.3	35.1	28.1	53.5	97.4	16.3	8.4	2.9	103.8	23.2	[94]
●Jundushan 軍都山 China	181.7	142.714	93.1538	141.412	136.111	76.5769	39.0769	35.7308	26.5	54.9231	97.57	12.5586	7.17389	2.46998	102.237	23.2102
●Phum Snay Cambodia	176	139.545	97.7097	138.4	136.053	67.4448	41.04	33.01	29.1929	49.8034	103.118	17.0374	10.157	2.92695	107.638	21.6059
●Rach Rung Vietnam	181.5	137.5	99	136	132.5	74.5	43	37.5	27.5	52.5	106.305	14.2262	8.705	3.80928	110.945	18.485
●Yayoi Japan	183.4	142.3	96.3	137	139.8	74.3	43.3	34.5	27.1	52.8	100.1	14.7	8.5	2.4	103.8	21.4	[71]
Aeta Negrit Philippines	171.4	138.455	90.2727	130.636	129.182	64.1818	39.8182	33.3636	26.4545	48.0909	93.3209	15.0788	7.89273	2.16755	96.6518	20.8855
Aleut Russia	180.4	147.2	92.8	129.8	141.6	72.8	43.8	35.9	25.4	51.3	99.6	14.6	8	2.9	101.8	21	[112]
Andaman Islands	168.9	135.7	91	129.4	123.8	61	40.6	32.7	24.7	46.9	93.142	13.254	7.404	2.25645	93.694	26.3022	[52]
Asian Inuit Russia	182.5	141.4	95.1	135.9	138.1	77.7	44.4	35.8	24.8	55.3	99.8	14.5	6.5	2.9	100	21.3	[112]
Australia	185.9	126.9	95.3	132.3	132.4	64.8	45.7	32.9	28.6	49.9	101.274	17.8152	9.81286	3.82197	94.2467	25.0314	[53]
Bunun Taiwan	184	139.8	93.7	133.4	133	69.7	41.2	34.6	26.1	50.8	95.1425	15.4508	8.28562	2.99405	97.5306	22.5096	[54]
Buryat Russia	181.1	154.1	96.2	131.5	142.4	78	43.3	35.8	27.5	56.2	100	15.2	8	3	103.1	21	[112]
Cambodia	171.636	141.727	94.75	137.273	132.9	68.8	42.0833	33.6667	27.8333	50.9167	99.0017	16.4516	8.52917	2.59066	101.668	22.1779
Celebes Island Indonesia	174.7	140.8	93.9	137	135	71.3	42.4	33.6	26.3	53.3	96.1	16	8.6	2.8	100.3	21.3	[72][108]
Chukchi Russia	183	143.7	94.7	135	140.3	77.8	44.4	36	24.3	55.4	99.5	14.4	6.5	2.9	101.3	20.8	[112]
Hainan Island China	176.4	138.4	93.2	136.7	134	72.7446	41.0521	33.6	27.3	52.6129	96.7158	16.7545	7.93917	2.66215	100.137	22.0035	[52]
Hongkon China	176.857	139.429	92.1429	136.4	133.286	70	40.7143	33.8571	26.7143	52.5714	95.4429	13.319	7.78571	2.67835	99.15	20.665
Japan	178.4	141	93.1	139.8	134.1	72.8	42.8	34.3	26.3	52.5	96.2	15.3	6.9	2.2	98.1	22.8	[53][108]
Java Island Indonesia	175.1	141.8	94.5	137.1	136.4	70.6	43	34.3	25.8	54.1	98	16.8	8.5	2.8	100.9	22.3	[72][108]
Laos	167.9	144.5	94.1	132.7	131.1	67.8	42.7	33.54	26.3	51.3	99.045	16.438	10.231	4.19743	103.839	24.0725	[113]
Loyalty Islands	190.706	132.529	93.4118	141.824	136.375	66.3529	42.6471	34.8824	25.8235	49.2353	99.9806	17.673	8.30222	3.08923	98.6	25.6792
Melanesia	186.9	137.4	95.8	137	132.5	66.9	43.7	34.7	27.3	51.7	99.9806	17.673	8.30222	3.08923	98.6	25.6792	[53][108]
Mongol	182.6	149	94.6	131.6	141.3	77.3	43.4	35.9	27.6	55.8	99.6	14.9	7	2.8	102.8	20.5	[112]
Myanmer	176.4	142	95.8	139.7	134.6	73.1	42.6	34	25.9	53.3	97.6	17.2	8.5	3	99.4	22.2	[72][108]
Nanay Russia	184.5	140.3	91.4	137.5	137.4	78.8	43.6	35.3	27.5	55	97.6	13.6	7.5	2.4	103.4	22	[112]
Negidal Russia	180.9	145.2	92.5	130.1	140.9	76.3	43.3	35.4	27.8	55.5	98.5	13.6	7.3	2	105.6	19.3	[112]
New Britain Island	182.85	132.9	94.8	134.9	135.316	65.7	43.75	32.85	28	48.95	101.485	16.6994	8.56368	2.94981	97.8789	28.9028
New Guinea Tolai	183.5	130.5	94.2	134.9	136	68.2	43.3	32.3	27.8	48.5	99.2762	17.3306	9.07654	4.25282	97.7935	28.9307	[52]
Nicobar Islands	179.333	126.8	94.4	133.7	127.1	66.6	40.8	32.4	27.1	50.1	96.1078	12.4797	9.38778	2.87708	98.2233	22.0226
Nivkh Russia	178.9	146.6	94.8	133.5	141.8	77.1	43.9	34.9	26.5	54.5	98.7	14.7	6.9	2.6	104.1	21.6	[112]
North China 1	180.1	140.4	91.7	137.2	134.7	76.6	42.1	35.4	25	54.1	95.9	14.8	6.9	2.5	98.3	22.5	[53][108]
North China 2	181.8	140.1	93	137.9	135.4	75.1	43.7	35.8	25	56.5	97.6	17.2	7.2	2.5	98.1	22	[53][108]
Okhotsk Japan	186.8	144	93.4	141.4	144.9	77.1	43	35.4	26.1	56.6	99.6	14.9	7.8	2.5	107.3	22.2	[112]
Oroch Russia	177	149.6	90.6	131.2	137.9	72.4	42.3	34.3	24.7	52.1	94.6	13.9	6	1.8	103.3	20.9	[112]
Philippines	175.9	141	95.1	135.8	137.5	66.3	41.9	33.4	27.5	52.8	97.2575	15.1724	9.16625	3.38887	100.245	22.8622	[109]
Semang Malaysia	167	132	87	127	130	63	44	33	26	48	98.16	15.9284	5.63	1.79759	97.35	20.3385
South Moluccas Indonesia	178.3	135.1	93.7	137.5	137.5	70.3	42.6	33.3	26.1	50.6	96.1	16	8.6	2.8	100.3	21.3	[72][108]
Sumatra Island Indonesia	181.7	139.8	95.2	135.8	131.3	69.6	41.8	34.1	26.2	52.2	96.9	17.5	8.8	2.8	99.6	21.4	[72][108]
Thai	173.1	142.8	93	136.9	133.1	70.9	41.4	33.7	27.3	52.5	96.9	15.4	8	2.8	100.6	22	[108][110]
Troitskoe Russia	179.4	143.6	89.5	133.8	137.2	72	42.1	34.6	26.6	53.5	98.1	12	6.5	1.8	104.5	20.3	[112]
Ulch Russia	182.8	142	92.3	134.8	139	77	43.7	35.6	26.8	54.5	98	14.4	6.9	2.3	101.8	20.8	[112]
Veddah Sri Lanka	186	127.5	97	135.5	130.5	64.5	45.5	32	27	47	103.275	24.253	10.005	5.29272	97.08	30.142
Vietnam	175.704	140.481	95.1481	137.963	136.852	69.2308	41.4815	34.7037	26.8519	51.7407	99.0848	15.5889	9.0748	2.61454	103.518	20.3977
Yakut Russia	185.9	149.3	93.4	137.1	145.7	81.3	44.7	35.4	27.1	58	101.6	15.1	7.3	2.8	106.8	21.3	[112]
Yukagir Russia	183.7	145	95.2	130.7	140.2	75.2	42.5	33.9	26.9	54.6	99.1	14.1	7.3	2.4	103.8	20.3	[112]
Mean values for standardizing (Holocene composit)	180.994	138.415	95.0217	137.018	135.286	68.3875	42.347	33.9565	27.2218	51.0006	99.6145	15.4793	9.02165	2.95891	101.818	22.5581	[38]
Standard deviations for standardization	6	5.3	4.1	5.6	5.8	4.9	1.9	1.7	2	3.2	3.1	1.8	1.5	0.9	4.7	2.7	[108][110]
Symbol mark: ★ Pre-Neolithic, ◆Neolithic, ● Bronze/Iron Age. Measureent without decimal poit is recorded for single specimen.
