# Supplementary material for: Craniometrics Reveal “Two Layers” of Prehistoric Human Dispersal in Eastern Eurasia
Source: Sci Rep. 2019 Feb 5;9:1451. doi: 10.1038/s41598-018-35426-z (PMC6363732; doi:10.1038/s41598-018-35426-z)
Supplement: Supplementary file 3 — Table S3 [file 41598_2018_35426_MOESM3_ESM.xlsx]

## Sheet: Table S5
Table S3. Distance matrix transformed (distance value = 1-r) by Q-mode correlation coefficients (r).
		[1]	[2]	[3]	[4]	[5]	[6]	[7]	[8]	[9]	[10]	[11]	[12]	[13]	[14]	[15]	[16]	[17]	[18]	[19]	[20]	[21]	[22]	[23]	[24]	[25]	[26]	[27]	[28]	[29]	[30]	[31]	[32]	[33]	[34]	[35]	[36]	[37]	[38]	[39]	[40]	[41]	[42]	[43]	[44]	[45]	[46]	[47]	[48]
[1]	★Bac Son Vietnam	0	0.8676	0.9729	0.6275	1.2837	0.4743	0.4474	0.3939	1.0847	0.9785	1.3195	0.8291	0.4914	0.5854	0.8651	1.09	0.4478	0.6055	0.7401	0.697	0.9466	1.1304	1.0344	0.9451	0.5479	0.7236	1.3011	1.2001	1.0239	0.6553	1.0347	1.1729	1.0844	0.9484	1.1257	0.9	1.1189	1.2303	0.9864	1.1052	0.942	1.0721	1.5837	0.8742	1.3879	1.2321	0.8585	1.0286
[2]	★Con Co Ngua Vietnam	0.8676	0	0.589	0.7084	0.3105	1.4911	1.051	0.819	0.4015	0.7348	0.8909	0.6134	0.4413	0.6998	0.5433	1.0347	1.0677	1.2313	0.7975	0.8001	0.6557	0.6694	0.9179	0.6978	1.1887	0.9497	1.1577	0.873	0.8059	0.5656	1.0093	1.2623	0.8868	0.5529	1.2084	0.5816	1.1261	1.1277	0.8069	0.7536	0.6438	0.9387	1.0125	1.382	1.4005	1.0874	0.8284	0.5464
[3]	★Dalongtan 大龍潭 China	0.9729	0.589	0	0.8347	0.5246	1.2486	0.6625	1.0407	0.7602	0.344	0.8258	1.1498	0.9053	0.6712	0.4851	0.3475	1.2863	0.9403	0.9682	1.101	0.6796	0.5851	0.5442	0.5764	1.2113	0.4931	0.7652	1.0459	0.9332	0.9492	0.82	0.7408	0.5576	0.4568	0.777	0.6534	1.1126	0.556	0.579	0.8727	0.6843	0.8429	0.795	1.0548	1.2172	0.6314	1.3543	0.8741
[4]	★Gua Cha Malaysia	0.6275	0.7084	0.8347	0	0.8143	0.5769	0.6749	0.4001	0.7181	1.0284	1.028	0.5159	0.4749	1.0348	0.3263	0.6646	0.5289	1.0098	0.6597	0.5228	0.6825	1.5624	1.4679	1.2709	1.1776	1.3004	1.5667	1.3099	1.3776	0.5137	1.3696	1.2307	1.2482	0.9929	1.3552	1.1862	1.4252	1.377	1.3766	1.2981	1.1356	1.5594	1.4868	1.3256	1.7085	1.5542	0.8981	1.3561
[5]	★Gua Harimau 1 Indonesia	1.2837	0.3105	0.5246	0.8143	0	1.6139	1.1373	1.2203	0.3643	0.6895	0.919	0.7781	0.7266	1.0514	0.5675	0.8713	1.2105	1.2665	0.9143	1.1078	0.3993	0.5502	0.7782	0.5451	1.3376	0.9943	1.0038	0.8246	0.7101	0.8291	0.9704	0.9683	0.7163	0.8172	1.3167	0.7701	1.0518	1.0629	0.7275	0.9548	0.4348	1.014	0.826	1.2984	1.3942	0.9044	1.2188	0.5551
[6]	★Hang Lang Bon Vietnam	0.4743	1.4911	1.2486	0.5769	1.6139	0	0.652	0.4427	1.219	1.3303	1.0407	0.7866	1.0519	1.0628	0.9284	0.9597	0.5328	0.9535	0.9748	0.6618	1.3905	1.6365	1.4302	1.5286	0.8573	1.1582	1.351	1.2686	1.3759	0.9137	1.2028	0.9408	1.2282	1.2415	1.149	1.3503	1.0638	1.3231	1.3184	1.1515	1.5484	1.2944	1.2701	0.6879	1.2989	1.4985	0.8346	1.5015
[7]	★Hang Lang Gao Vietnam	0.4474	1.051	0.6625	0.6749	1.1373	0.652	0	0.5366	1.1773	1.012	1.1127	1.0479	0.648	1.0972	1.011	0.7755	0.6169	0.6687	0.5258	0.6084	0.8851	1.1625	0.7976	0.8809	0.7224	0.7098	0.9148	1.0778	1.238	0.8435	0.7712	1.0634	0.8793	0.6124	0.9244	1.0245	0.7323	0.8257	1.061	1.0943	0.8861	1.1883	1.2997	0.7674	1.3522	0.8401	1.3083	1.1431
[8]	★Huiyaotian 灰窯田 China	0.3939	0.819	1.0407	0.4001	1.2203	0.4427	0.5366	0	1.07	1.3389	1.2034	0.711	0.4419	1.0348	0.7819	0.9435	0.6649	1.1285	0.4539	0.4312	1.1937	1.417	1.4304	1.364	0.997	1.1903	1.3021	1.19	1.4257	0.6961	0.9583	1.4108	1.2595	0.7838	1.2644	1.1531	1.0239	1.3154	1.2651	0.803	1.2923	1.211	1.3919	0.821	1.4079	1.5326	0.9071	1.2216
[9]	★Jomon Japan	1.0847	0.4015	0.7602	0.7181	0.3643	1.219	1.1773	1.07	0	0.6008	0.7846	0.3254	0.7167	0.795	0.6464	1.1916	1.0293	1.4315	0.8158	1.0107	0.6864	0.8545	0.9764	0.7636	1.1978	1.0885	1.2204	0.8095	0.81	0.4499	0.8305	1.1435	0.7067	0.9464	1.2747	0.7909	1.0831	1.0468	0.9735	1.0288	0.7297	1.0134	0.9018	1.2459	1.4787	1.2637	0.898	0.8016
[10]	★Liangdao 1 亮島 Taiwan	0.9785	0.7348	0.344	1.0284	0.6895	1.3303	1.012	1.3389	0.6008	0	0.8647	0.9704	0.9781	0.2967	0.6792	0.5556	1.1407	0.799	1.0876	1.5372	0.6536	0.5198	0.4142	0.5436	0.9665	0.406	0.8094	0.9547	0.6343	0.8661	0.6909	0.7756	0.5268	0.7502	0.7977	0.5576	1.2387	0.4176	0.5763	1.0747	0.6147	0.7412	0.7991	1.2399	0.9524	0.5715	1.1751	1.038
[11]	★Liangdao 2 亮島 Taiwan	1.3195	0.8909	0.8258	1.028	0.919	1.0407	1.1127	1.2034	0.7846	0.8647	0	0.9365	1.5235	0.9399	0.8614	0.7919	0.949	1.0246	1.3914	1.0464	1.3399	1.0744	1.1146	1.4557	1.4143	1.3157	1.2199	1.3578	1.2737	1.4302	1.0919	1.0258	1.1741	0.9096	1.258	1.3438	1.1088	1.0914	1.1875	1.1379	1.4817	1.1263	0.4866	1.119	1.0877	1.0431	1.1136	1.1864
[12]	★Liujiang 柳江 China	0.8291	0.6134	1.1498	0.5159	0.7781	0.7866	1.0479	0.711	0.3254	0.9704	0.9365	0	0.6457	0.8522	0.7356	1.2258	0.5864	1.3109	0.8459	0.5593	0.8288	1.384	1.2993	1.1904	0.8344	1.1919	1.4795	0.871	1.0464	0.3571	1.0167	1.3277	1.1173	1.1222	1.4698	0.9504	1.1169	1.2733	1.2781	1.077	1.0102	1.2572	1.0767	1.2913	1.5162	1.4825	0.6384	1.1662
[13]	★Liyupo 鯉魚坡 China	0.4914	0.4413	0.9053	0.4749	0.7266	1.0519	0.648	0.4419	0.7167	0.9781	1.5235	0.6457	0	0.8403	0.8892	1.0967	0.774	1.0128	0.4122	0.6848	0.6666	0.9951	0.9504	0.725	0.7983	0.9642	1.0356	0.8901	1.0246	0.3716	0.8243	1.416	0.8643	0.6647	1.0692	0.6948	1.0342	1.0026	1.1219	0.9829	0.5796	1.3002	1.5259	1.1018	1.2738	1.1192	0.9966	0.8584
[14]	★Mai Da Dieu Vietnam	0.5854	0.6998	0.6712	1.0348	1.0514	1.0628	1.0972	1.0348	0.795	0.2967	0.9399	0.8522	0.8403	0	0.825	0.7931	0.8941	0.5904	1.3034	1.2483	0.9565	0.7009	0.6965	0.8768	0.5966	0.5186	1.029	1.189	0.8161	0.8488	0.8763	1.1091	0.8435	0.9163	0.9241	0.6255	1.4626	0.6669	0.8578	1.1034	0.8886	0.911	1.0305	1.1306	0.8749	0.8218	0.9742	1.14
[15]	★Mai Da Nuoc Vietnam	0.8651	0.5433	0.4851	0.3263	0.5675	0.9284	1.011	0.7819	0.6464	0.6792	0.8614	0.7356	0.8892	0.825	0	0.5069	0.9147	1.0805	0.9516	0.8204	0.5299	1.1286	1.2973	1.0127	1.3588	0.9663	1.4934	1.1945	0.9816	0.649	1.492	0.8979	1.1183	0.9896	1.2566	0.9218	1.5483	1.3035	0.8479	1.0348	1.0133	0.9957	1.1796	1.4884	1.7013	1.3936	0.7631	1.0712
[16]	★Qihedong 奇和洞 China	1.09	1.0347	0.3475	0.6646	0.8713	0.9597	0.7755	0.9435	1.1916	0.5556	0.7919	1.2258	1.0967	0.7931	0.5069	0	0.9614	0.7225	1.1708	1.1688	0.8817	0.9661	0.8473	1.1691	1.2046	0.8055	0.8483	1.3137	1.1803	1.2598	1.0609	0.7811	0.8645	0.7174	1.0119	0.9842	1.4106	0.6265	0.8986	1.1358	1.0281	1.1995	0.8711	1.232	1.0105	0.692	1.36	1.4062
[17]	★Wajak Indonesia	0.4478	1.0677	1.2863	0.5289	1.2105	0.5328	0.6169	0.6649	1.0293	1.1407	0.949	0.5864	0.774	0.8941	0.9147	0.9614	0	0.5079	0.8911	0.6641	0.8875	1.4706	1.3359	1.4284	0.6625	1.2702	1.4862	1.4083	1.2577	0.8802	1.1404	1.3849	1.3458	1.2714	1.6262	1.306	1.358	1.3356	1.3463	1.6158	1.0009	1.4406	1.5608	1.3863	1.3824	1.2643	0.9019	1.2688
[18]	★Zengpiyan 甑皮岩 China	0.6055	1.2313	0.9403	1.0098	1.2665	0.9535	0.6687	1.1285	1.4315	0.799	1.0246	1.3109	1.0128	0.5904	1.0805	0.7225	0.5079	0	1.2472	1.0068	0.7385	1.0789	0.9036	1.0344	0.4408	0.7859	1.1372	1.582	1.2087	1.2695	1.1334	1.2334	1.284	1.2762	1.0273	1.2294	1.4657	0.8702	1.2267	1.6685	0.9132	1.2868	1.4391	1.112	0.8877	0.7226	1.3659	1.3061
[19]	★Zhoukoudian 101 周口店 China	0.7401	0.7975	0.9682	0.6597	0.9143	0.9748	0.5258	0.4539	0.8158	1.0876	1.3914	0.8459	0.4122	1.3034	0.9516	1.1708	0.8911	1.2472	0	0.723	0.7395	1.1241	1.1129	0.7609	1.1482	1.0787	1.0388	0.8468	1.127	0.5344	0.5682	1.3576	0.9537	0.7433	1.0223	0.9965	0.734	1.0098	0.968	0.868	0.7106	0.834	1.4528	1.0259	1.3201	1.2465	1.0057	0.8042
[20]	★Zhoukoudian 102 周口店 China	0.697	0.8001	1.101	0.5228	1.1078	0.6618	0.6084	0.4312	1.0107	1.5372	1.0464	0.5593	0.6848	1.2483	0.8204	1.1688	0.6641	1.0068	0.723	0	0.8947	1.6721	1.5799	1.3006	0.7874	1.2651	1.5125	1.204	1.5546	0.6037	1.292	1.5001	1.5449	1.0692	1.1761	1.2839	1.0624	1.4276	1.5156	1.0591	1.2782	1.3349	1.3913	1.017	1.5193	1.5298	0.8219	1.1628
[21]	★Zhoukoudian 103 周口店 China	0.9466	0.6557	0.6796	0.6825	0.3993	1.3905	0.8851	1.1937	0.6864	0.6536	1.3399	0.8288	0.6666	0.9565	0.5299	0.8817	0.8875	0.7385	0.7395	0.8947	0	0.9415	0.9344	0.444	0.8566	0.7672	1.2722	1.008	0.8151	0.5844	1.1546	1.1016	1.0521	1.2216	1.118	0.8949	1.3037	1.0561	0.8795	1.3442	0.3801	1.0038	1.4197	1.4409	1.4604	0.992	1.1166	0.8411
[22]	◆An Son Vietnam	1.1304	0.6694	0.5851	1.5624	0.5502	1.6365	1.1625	1.417	0.8545	0.5198	1.0744	1.384	0.9951	0.7009	1.1286	0.9661	1.4706	1.0789	1.1241	1.6721	0.9415	0	0.2307	0.358	1.0717	0.484	0.3446	0.5833	0.3055	1.1878	0.5932	0.6283	0.2938	0.5558	0.8082	0.3701	0.7442	0.5547	0.2469	0.5997	0.383	0.4764	0.6081	0.9318	0.6753	0.3393	1.1781	0.3637
[23]	◆Baligan 八里崗 China	1.0344	0.9179	0.5442	1.4679	0.7782	1.4302	0.7976	1.4304	0.9764	0.4142	1.1146	1.2993	0.9504	0.6965	1.2973	0.8473	1.3359	0.9036	1.1129	1.5799	0.9344	0.2307	0	0.3175	0.785	0.248	0.2347	0.489	0.3867	1.0826	0.5173	0.4913	0.2149	0.4409	0.5415	0.3382	0.5384	0.2796	0.4056	0.7162	0.4417	0.7088	0.563	0.8003	0.617	0.1144	1.2742	0.7183
[24]	◆Ban Chiang Thai	0.9451	0.6978	0.5764	1.2709	0.5451	1.5286	0.8809	1.364	0.7636	0.5436	1.4557	1.1904	0.725	0.8768	1.0127	1.1691	1.4284	1.0344	0.7609	1.3006	0.444	0.358	0.3175	0	0.8762	0.3381	0.6138	0.4924	0.385	0.6865	0.7206	0.6589	0.4469	0.7306	0.5428	0.4005	0.6559	0.6533	0.38	0.7643	0.2363	0.5345	0.9991	0.9251	0.9993	0.538	1.091	0.4095
[25]	◆Gaomiao 高廟 China	0.5479	1.1887	1.2113	1.1776	1.3376	0.8573	0.7224	0.997	1.1978	0.9665	1.4143	0.8344	0.7983	0.5966	1.3588	1.2046	0.6625	0.4408	1.1482	0.7874	0.8566	1.0717	0.785	0.8762	0	0.5348	0.9397	0.9304	0.896	0.7573	0.9419	1.2017	1.0335	1.2254	0.882	0.8213	1.0236	0.7712	1.1944	1.1963	0.8432	1.1427	1.2767	0.8258	0.8784	0.778	1.0192	1.2636
[26]	◆Hemudu 河姆渡 China	0.7236	0.9497	0.4931	1.3004	0.9943	1.1582	0.7098	1.1903	1.0885	0.406	1.3157	1.1919	0.9642	0.5186	0.9663	0.8055	1.2702	0.7859	1.0787	1.2651	0.7672	0.484	0.248	0.3381	0.5348	0	0.546	0.5587	0.4134	0.8025	0.7951	0.5148	0.4794	0.642	0.4651	0.3122	0.7551	0.4358	0.3901	0.6409	0.6073	0.5281	0.8135	0.8138	0.8894	0.4047	0.9994	0.9037
[27]	◆Jiahu 賈湖 China	1.3011	1.1577	0.7652	1.5667	1.0038	1.351	0.9148	1.3021	1.2204	0.8094	1.2199	1.4795	1.0356	1.029	1.4934	0.8483	1.4862	1.1372	1.0388	1.5125	1.2722	0.3446	0.2347	0.6138	0.9397	0.546	0	0.4386	0.579	1.2095	0.4765	0.5654	0.2155	0.4162	0.4657	0.4329	0.4853	0.2149	0.5399	0.5576	0.6227	0.7288	0.5631	0.7259	0.3545	0.175	1.2315	0.7473
[28]	◆Khok Phanom Di Thai	1.2001	0.873	1.0459	1.3099	0.8246	1.2686	1.0778	1.19	0.8095	0.9547	1.3578	0.871	0.8901	1.189	1.1945	1.3137	1.4083	1.582	0.8468	1.204	1.008	0.5833	0.489	0.4924	0.9304	0.5587	0.4386	0	0.243	0.5933	0.8079	0.4909	0.3711	0.5852	0.6317	0.2513	0.3161	0.7077	0.4692	0.3065	0.6299	0.5572	0.6249	0.9362	0.8842	0.6523	0.5705	0.6157
[29]	◆Man Bac 1 Vietnam	1.0239	0.8059	0.9332	1.3776	0.7101	1.3759	1.238	1.4257	0.81	0.6343	1.2737	1.0464	1.0246	0.8161	0.9816	1.1803	1.2577	1.2087	1.127	1.5546	0.8151	0.3055	0.3867	0.385	0.896	0.4134	0.579	0.243	0	0.7793	0.977	0.3859	0.382	0.7877	0.8164	0.2175	0.6849	0.8049	0.2303	0.5555	0.4629	0.4378	0.7357	1.147	0.9239	0.569	0.5976	0.5036
[30]	◆Man Bac 2 Vietnam	0.6553	0.5656	0.9492	0.5137	0.8291	0.9137	0.8435	0.6961	0.4499	0.8661	1.4302	0.3571	0.3716	0.8488	0.649	1.2598	0.8802	1.2695	0.5344	0.6037	0.5844	1.1878	1.0826	0.6865	0.7573	0.8025	1.2095	0.5933	0.7793	0	1.0814	1.1302	0.8358	0.8966	0.8882	0.5397	1.0304	1.0337	1.0143	0.8794	0.7355	0.9923	1.4084	1.2633	1.5031	1.3277	0.4879	0.9448
[31]	◆Neolithic Baikal Russia	1.0347	1.0093	0.82	1.3696	0.9704	1.2028	0.7712	0.9583	0.8305	0.6909	1.0919	1.0167	0.8243	0.8763	1.492	1.0609	1.1404	1.1334	0.5682	1.292	1.1546	0.5932	0.5173	0.7206	0.9419	0.7951	0.4765	0.8079	0.977	1.0814	0	1.1814	0.5268	0.6314	0.9085	0.852	0.5807	0.4046	0.7686	0.828	0.6193	0.71	0.7856	0.7022	0.6335	0.6087	1.4408	0.8076
[32]	◆Non Nok Tha Thai	1.1729	1.2623	0.7408	1.2307	0.9683	0.9408	1.0634	1.4108	1.1435	0.7756	1.0258	1.3277	1.416	1.1091	0.8979	0.7811	1.3849	1.2334	1.3576	1.5001	1.1016	0.6283	0.4913	0.6589	1.2017	0.5148	0.5654	0.4909	0.3859	1.1302	1.1814	0	0.4475	0.7683	0.5975	0.5509	0.635	0.8026	0.3621	0.6239	0.9145	0.6674	0.5238	0.854	0.8999	0.5842	0.8102	0.8405
[33]	◆Tam Hang Laos	1.0844	0.8868	0.5576	1.2482	0.7163	1.2282	0.8793	1.2595	0.7067	0.5268	1.1741	1.1173	0.8643	0.8435	1.1183	0.8645	1.3458	1.284	0.9537	1.5449	1.0521	0.2938	0.2149	0.4469	1.0335	0.4794	0.2155	0.3711	0.382	0.8358	0.5268	0.4475	0	0.413	0.6424	0.2645	0.6041	0.3452	0.3941	0.634	0.4542	0.7248	0.6525	0.88	0.8012	0.3817	1.0733	0.6421
[34]	◆Tanshishan 曇石山 China	0.9484	0.5529	0.4568	0.9929	0.8172	1.2415	0.6124	0.7838	0.9464	0.7502	0.9096	1.1222	0.6647	0.9163	0.9896	0.7174	1.2714	1.2762	0.7433	1.0692	1.2216	0.5558	0.4409	0.7306	1.2254	0.642	0.4162	0.5852	0.7877	0.8966	0.6314	0.7683	0.413	0	0.6548	0.4006	0.5603	0.5165	0.5932	0.4209	0.7902	0.8294	0.6591	0.9618	0.8968	0.513	1.0066	0.7261
[35]	◆Weidun China	1.1257	1.2084	0.777	1.3552	1.3167	1.149	0.9244	1.2644	1.2747	0.7977	1.258	1.4698	1.0692	0.9241	1.2566	1.0119	1.6262	1.0273	1.0223	1.1761	1.118	0.8082	0.5415	0.5428	0.882	0.4651	0.4657	0.6317	0.8164	0.8882	0.9085	0.5975	0.6424	0.6548	0	0.5736	0.6626	0.4133	0.7938	0.6592	1.0007	0.7106	0.8401	0.6817	0.5273	0.5589	0.947	0.9833
[36]	◆Xipo 西坡 China	0.9	0.5816	0.6534	1.1862	0.7701	1.3503	1.0245	1.1531	0.7909	0.5576	1.3438	0.9504	0.6948	0.6255	0.9218	0.9842	1.306	1.2294	0.9965	1.2839	0.8949	0.3701	0.3382	0.4005	0.8213	0.3122	0.4329	0.2513	0.2175	0.5397	0.852	0.5509	0.2645	0.4006	0.5736	0	0.7505	0.5177	0.33	0.4408	0.4619	0.5716	0.8104	1.1709	0.8676	0.4957	0.5981	0.5787
[37]	◆Xitou 溪頭 China	1.1189	1.1261	1.1126	1.4252	1.0518	1.0638	0.7323	1.0239	1.0831	1.2387	1.1088	1.1169	1.0342	1.4626	1.5483	1.4106	1.358	1.4657	0.734	1.0624	1.3037	0.7442	0.5384	0.6559	1.0236	0.7551	0.4853	0.3161	0.6849	1.0304	0.5807	0.635	0.6041	0.5603	0.6626	0.7505	0	0.8261	0.6951	0.3925	0.9106	0.6795	0.538	0.4577	0.826	0.677	0.9969	0.6816
[38]	●Anyang 安陽 China	1.2303	1.1277	0.556	1.377	1.0629	1.3231	0.8257	1.3154	1.0468	0.4176	1.0914	1.2733	1.0026	0.6669	1.3035	0.6265	1.3356	0.8702	1.0098	1.4276	1.0561	0.5547	0.2796	0.6533	0.7712	0.4358	0.2149	0.7077	0.8049	1.0337	0.4046	0.8026	0.3452	0.5165	0.4133	0.5177	0.8261	0	0.7459	0.8696	0.6733	0.8279	0.6913	0.9111	0.4262	0.2204	1.3312	1.0999
[39]	●Ban Non Wat Thai	0.9864	0.8069	0.579	1.3766	0.7275	1.3184	1.061	1.2651	0.9735	0.5763	1.1875	1.2781	1.1219	0.8578	0.8479	0.8986	1.3463	1.2267	0.968	1.5156	0.8795	0.2469	0.4056	0.38	1.1944	0.3901	0.5399	0.4692	0.2303	1.0143	0.7686	0.3621	0.3941	0.5932	0.7938	0.33	0.6951	0.7459	0	0.4699	0.4477	0.208	0.7153	1.0931	0.9219	0.5443	0.7908	0.3496
[40]	●Dong Son Vietnam	1.1052	0.7536	0.8727	1.2981	0.9548	1.1515	1.0943	0.803	1.0288	1.0747	1.1379	1.077	0.9829	1.1034	1.0348	1.1358	1.6158	1.6685	0.868	1.0591	1.3442	0.5997	0.7162	0.7643	1.1963	0.6409	0.5576	0.3065	0.5555	0.8794	0.828	0.6239	0.634	0.4209	0.6592	0.4408	0.3925	0.8696	0.4699	0	1.0383	0.4227	0.4838	0.6872	0.8737	0.8664	0.6532	0.6603
[41]	●Giong Ca Vo Vietnam	0.942	0.6438	0.6843	1.1356	0.4348	1.5484	0.8861	1.2923	0.7297	0.6147	1.4817	1.0102	0.5796	0.8886	1.0133	1.0281	1.0009	0.9132	0.7106	1.2782	0.3801	0.383	0.4417	0.2363	0.8432	0.6073	0.6227	0.6299	0.4629	0.7355	0.6193	0.9145	0.4542	0.7902	1.0007	0.4619	0.9106	0.6733	0.4477	1.0383	0	0.7353	1.2022	1.3039	1.0045	0.5162	1.134	0.3696
[42]	●Go O Chua Vietnam	1.0721	0.9387	0.8429	1.5594	1.014	1.2944	1.1883	1.211	1.0134	0.7412	1.1263	1.2572	1.3002	0.911	0.9957	1.1995	1.4406	1.2868	0.834	1.3349	1.0038	0.4764	0.7088	0.5345	1.1427	0.5281	0.7288	0.5572	0.4378	0.9923	0.71	0.6674	0.7248	0.8294	0.7106	0.5716	0.6795	0.8279	0.208	0.4227	0.7353	0	0.7666	0.9944	0.8487	0.8171	0.6752	0.4503
[43]	●Gua Harimau 2 Indonesia	1.5837	1.0125	0.795	1.4868	0.826	1.2701	1.2997	1.3919	0.9018	0.7991	0.4866	1.0767	1.5259	1.0305	1.1796	0.8711	1.5608	1.4391	1.4528	1.3913	1.4197	0.6081	0.563	0.9991	1.2767	0.8135	0.5631	0.6249	0.7357	1.4084	0.7856	0.5238	0.6525	0.6591	0.8401	0.8104	0.538	0.6913	0.7153	0.4838	1.2022	0.7666	0	0.7089	0.6643	0.593	1.116	0.9929
[44]	●Hoa Diem Vietnam	0.8742	1.382	1.0548	1.3256	1.2984	0.6879	0.7674	0.821	1.2459	1.2399	1.119	1.2913	1.1018	1.1306	1.4884	1.232	1.3863	1.112	1.0259	1.017	1.4409	0.9318	0.8003	0.9251	0.8258	0.8138	0.7259	0.9362	1.147	1.2633	0.7022	0.854	0.88	0.9618	0.6817	1.1709	0.4577	0.9111	1.0931	0.6872	1.3039	0.9944	0.7089	0	0.7931	0.9506	1.4147	1.1232
[45]	●Jiangnan Han 江南 漢 China	1.3879	1.4005	1.2172	1.7085	1.3942	1.2989	1.3522	1.4079	1.4787	0.9524	1.0877	1.5162	1.2738	0.8749	1.7013	1.0105	1.3824	0.8877	1.3201	1.5193	1.4604	0.6753	0.617	0.9993	0.8784	0.8894	0.3545	0.8842	0.9239	1.5031	0.6335	0.8999	0.8012	0.8968	0.5273	0.8676	0.826	0.4262	0.9219	0.8737	1.0045	0.8487	0.6643	0.7931	0	0.4132	1.1833	1.0092
[46]	●Jundushan 軍都山 China	1.2321	1.0874	0.6314	1.5542	0.9044	1.4985	0.8401	1.5326	1.2637	0.5715	1.0431	1.4825	1.1192	0.8218	1.3936	0.692	1.2643	0.7226	1.2465	1.5298	0.992	0.3393	0.1144	0.538	0.778	0.4047	0.175	0.6523	0.569	1.3277	0.6087	0.5842	0.3817	0.513	0.5589	0.4957	0.677	0.2204	0.5443	0.8664	0.5162	0.8171	0.593	0.9506	0.4132	0	1.3463	0.8162
[47]	●Phum Snay Cambodia	0.8585	0.8284	1.3543	0.8981	1.2188	0.8346	1.3083	0.9071	0.898	1.1751	1.1136	0.6384	0.9966	0.9742	0.7631	1.36	0.9019	1.3659	1.0057	0.8219	1.1166	1.1781	1.2742	1.091	1.0192	0.9994	1.2315	0.5705	0.5976	0.4879	1.4408	0.8102	1.0733	1.0066	0.947	0.5981	0.9969	1.3312	0.7908	0.6532	1.134	0.6752	1.116	1.4147	1.1833	1.3463	0	0.8201
[48]	●Rach Rung Vietnam	1.0286	0.5464	0.8741	1.3561	0.5551	1.5015	1.1431	1.2216	0.8016	1.038	1.1864	1.1662	0.8584	1.14	1.0712	1.4062	1.2688	1.3061	0.8042	1.1628	0.8411	0.3637	0.7183	0.4095	1.2636	0.9037	0.7473	0.6157	0.5036	0.9448	0.8076	0.8405	0.6421	0.7261	0.9833	0.5787	0.6816	1.0999	0.3496	0.6603	0.3696	0.4503	0.9929	1.1232	1.0092	0.8162	0.8201	0
[49]	●Yayoi Japan	0.9728	1.0523	0.8278	1.4097	0.9396	1.2941	0.8499	1.1757	0.9463	0.6314	1.5405	1.164	0.6963	0.8637	1.4796	1.1659	1.3709	1.0956	0.6684	1.4122	0.8906	0.4718	0.2756	0.283	0.7576	0.4515	0.3444	0.4946	0.612	0.8518	0.2602	0.811	0.3665	0.6707	0.5024	0.5146	0.4872	0.3589	0.5727	0.734	0.3963	0.6535	0.8901	0.6529	0.5609	0.4447	1.266	0.6897
[50]	Aeta Negrito Philippines	1.2092	1.491	1.3476	1.3166	1.5789	0.7451	1.2372	1.2257	1.3356	1.1298	0.5453	1.2793	1.4833	0.9557	1.473	1.0239	1.076	0.9502	1.5421	1.3299	1.7883	1.1154	0.9515	1.4803	1.0788	1.208	0.7999	1.1218	1.1467	1.5105	1.0755	0.7722	1.0155	0.9925	0.7485	1.1928	0.8808	0.8676	1.2674	1.0405	1.6157	1.2214	0.5877	0.7181	0.428	0.8395	0.9829	1.3622
[51]	Aleut Russia	1.034	1.1191	1.1215	1.4418	0.9207	1.1309	1.0861	1.2353	0.7436	0.8084	1.1227	0.9763	0.8952	0.8551	1.6351	1.3314	1.0837	1.0949	0.9626	1.4978	1.2025	0.5445	0.5193	0.7181	0.8606	0.948	0.5636	0.8151	0.8069	1.1584	0.2585	1.014	0.4984	0.9669	1.0248	0.9008	0.6486	0.6546	0.863	1.0493	0.6128	0.9534	0.7856	0.6177	0.5839	0.6705	1.3923	0.7393
[52]	Andaman Islands	1.1608	1.4236	1.2522	1.0289	1.2057	0.9121	1.0822	1.4507	1.2117	1.0221	0.5387	1.1602	1.4552	1.0038	1.1505	0.9203	0.6766	0.4073	1.5265	1.098	0.9824	1.3494	1.1523	1.3376	0.8809	1.2856	1.3298	1.5551	1.3254	1.4633	1.3725	1.0553	1.4404	1.5248	1.1212	1.5902	1.3182	1.1512	1.5136	1.7415	1.3431	1.4991	1.0186	1.0727	0.8913	0.9667	1.2826	1.4573
[53]	Asian Inuit Russia	1.3022	1.1165	0.9564	1.5248	0.7802	1.4846	0.8983	1.3023	1.0406	0.9625	1.3007	1.3132	0.8665	1.21	1.6588	1.179	1.3257	1.0005	0.764	1.2996	0.9052	0.5297	0.4751	0.5189	0.8765	0.8735	0.377	0.7702	0.9281	1.2454	0.2777	1.0875	0.6041	0.8494	0.7946	0.9411	0.5345	0.503	0.8703	0.9737	0.4525	0.9059	0.8433	0.6412	0.5094	0.4422	1.6263	0.6612
[54]	Australian Aborigines	0.9687	1.0346	1.183	0.4417	0.9735	0.721	0.9787	0.5066	1.085	1.4146	0.9163	0.9033	0.9315	1.3774	0.6246	0.8611	0.6948	0.9781	0.6745	0.5731	0.8426	1.6085	1.8171	1.5139	1.3732	1.6809	1.6815	1.6365	1.6734	1.1165	1.2724	1.5114	1.7323	1.4216	1.5484	1.7695	1.4171	1.6279	1.4831	1.3382	1.3591	1.3169	1.4259	1.136	1.4247	1.713	1.1526	1.2687
[55]	Bunun Taiwan	1.1211	1.2434	0.8302	1.2481	1.1684	0.9565	0.6778	1.0036	1.2783	0.9627	0.5135	1.3004	1.2241	1.0261	1.466	0.7321	1.0472	0.8188	1.1645	1.1535	1.4833	0.9235	0.6703	1.2249	1.0704	1.0289	0.6826	1.268	1.3875	1.6663	0.5523	1.0118	0.9422	0.6682	0.9487	1.3207	0.6657	0.6729	1.1813	1.0366	1.2723	1.2514	0.5044	0.511	0.6173	0.5854	1.6675	1.2594
[56]	Buryat Russia	1.2159	1.239	1.102	1.5602	1.0765	1.2201	1.0121	1.3443	0.8703	0.7477	1.0667	1.1388	1.0346	0.9847	1.7068	1.2719	1.2349	1.1821	0.8612	1.5954	1.2933	0.5325	0.3732	0.6666	0.9506	0.8173	0.3357	0.5746	0.688	1.1407	0.2182	0.8257	0.3739	0.7402	0.7087	0.749	0.4302	0.4101	0.7509	0.8671	0.6734	0.7666	0.6448	0.6847	0.4303	0.4707	1.2477	0.7872
[57]	Cambodia	1.359	1.472	1.641	1.3366	1.4946	0.925	1.4166	1.388	1.2036	1.3482	1.0579	1.1044	1.3164	1.2642	1.4859	1.4409	1.1478	1.184	1.2644	1.1509	1.4096	1.2093	1.0985	1.1761	0.9555	1.2309	0.8075	0.6913	0.8739	0.9951	1.2219	0.7833	0.9872	1.216	0.5918	0.9573	0.8082	0.9491	1.1964	0.9949	1.2731	1.0271	0.9247	1.0078	0.5133	0.9755	0.5473	1.0672
[58]	Celebes Island Indonesia	1.6441	1.4923	1.2588	1.6723	1.3174	1.2036	1.3446	1.4452	1.2034	1.0805	0.9245	1.3063	1.4589	1.1793	1.6675	1.1985	1.6042	1.23	1.2555	1.3219	1.4581	0.901	0.7644	1.026	0.9601	0.9779	0.4725	0.7207	1.0128	1.3366	0.6854	0.8507	0.8368	1.0278	0.464	1.0379	0.5848	0.5165	1.1305	0.7613	1.264	0.8753	0.4385	0.5429	0.2543	0.6566	1.1854	1.1802
[59]	Chukchi Russia	1.2424	1.0883	0.9535	1.5603	0.7997	1.4512	0.9154	1.2942	0.9621	0.8938	1.2776	1.2396	0.8565	1.0925	1.6858	1.2233	1.3201	1.0235	0.802	1.3397	0.9687	0.478	0.4185	0.511	0.8153	0.8129	0.3585	0.7296	0.8696	1.2047	0.2169	1.078	0.534	0.8268	0.7985	0.8729	0.5153	0.4666	0.8432	0.9342	0.4585	0.8771	0.7909	0.5943	0.5009	0.4369	1.5957	0.6662
[60]	Hainan Island China	1.4781	1.4786	1.3223	1.56	1.5226	1.1437	1.1642	1.2075	1.5887	1.2455	0.987	1.4069	1.3332	1.2188	1.6718	1.0033	1.3189	1.048	1.1655	1.1719	1.5544	1.0124	0.8349	1.2322	0.9448	1.03	0.441	0.8014	1.1096	1.4324	0.7555	0.9376	0.9896	0.8165	0.5337	1.0017	0.6444	0.5372	1.1025	0.7446	1.266	0.9214	0.6192	0.8015	0.1556	0.5579	1.0428	1.1844
[61]	Hong Kong China	1.5294	1.1484	0.6457	1.5867	0.9378	1.5147	1.097	1.5834	1.109	0.5396	0.8217	1.5377	1.2912	0.8754	1.3821	0.7103	1.5798	0.9937	1.2591	1.6688	1.2089	0.3916	0.2538	0.6764	1.1006	0.6192	0.1787	0.7105	0.7191	1.3954	0.5683	0.6005	0.3849	0.5421	0.4239	0.6447	0.6983	0.1765	0.6875	0.7921	0.8103	0.7997	0.3967	0.8257	0.3041	0.1679	1.3845	0.943
[62]	Japan	1.3242	1.4796	1.0433	1.4028	1.2389	1.1859	0.8388	1.3166	1.4072	1.0467	1.2291	1.4647	1.0288	1.1664	1.6935	0.93	1.285	0.7555	1.0762	1.2023	1.1396	0.9068	0.5748	0.8422	0.7163	0.8687	0.3587	0.9232	1.1714	1.3064	0.6312	0.9614	0.7502	0.8905	0.4522	1.0307	0.7017	0.358	1.2246	1.13	0.8932	1.2554	0.8671	0.6004	0.3063	0.3898	1.5536	1.1921
[63]	Java Island Indonesia	1.5005	1.5673	1.5109	1.6865	1.3353	1.1177	1.2748	1.3849	1.2296	1.3074	1.0702	1.2404	1.3792	1.288	1.8093	1.4203	1.377	1.1253	1.204	1.2235	1.4031	0.953	0.8637	1.0625	0.7536	1.0811	0.5577	0.7376	0.9984	1.3174	0.7088	0.9918	0.9229	1.2402	0.688	1.152	0.5609	0.7046	1.2389	0.8937	1.1832	0.9721	0.6352	0.4888	0.3546	0.7527	1.2042	1.1307
[64]	Laos	1.4793	1.2594	1.4778	1.3681	1.1541	1.0253	1.6253	1.5558	0.7865	1.1283	0.4825	0.8292	1.6583	1.0774	1.2198	1.4125	1.0111	1.1522	1.4865	1.1571	1.2839	1.1711	1.29	1.3386	1.1268	1.4204	1.2449	1.0723	1.0067	1.2211	1.1857	0.9961	1.2302	1.5219	1.1444	1.3088	1.0884	1.22	1.2184	1.2374	1.3496	0.9509	0.7036	1.1381	0.8281	1.2136	0.7361	1.0357
[65]	Loyalty Islands	0.6665	0.9866	0.9712	0.602	1.0285	0.7091	0.5484	0.4634	1.3517	1.4082	1.0574	0.9522	0.7223	1.0944	0.9143	0.6898	0.5471	0.5783	0.9925	0.4031	0.9324	1.3797	1.3369	1.4154	0.7133	1.214	1.2628	1.519	1.5883	1.1723	1.1778	1.4558	1.4534	1.0848	1.4282	1.4258	1.2674	1.2627	1.4831	1.273	1.1652	1.5879	1.3216	0.8836	1.2547	1.1624	1.3978	1.3335
[66]	Melanesia	0.7734	1.3058	1.2567	0.6821	1.2786	0.6232	0.4949	0.5681	1.4196	1.5615	0.9149	1.1431	0.9119	1.3975	1.1587	0.9328	0.4915	0.559	0.7782	0.4993	1.0543	1.5774	1.4841	1.4993	0.9074	1.5016	1.3441	1.6382	1.756	1.3073	1.11	1.5213	1.59	1.2537	1.3422	1.7728	1.1223	1.3417	1.6656	1.4954	1.3362	1.5724	1.4426	0.8212	1.1869	1.282	1.437	1.3703
[67]	Mongol	1.1611	1.1677	1.036	1.549	1.0429	1.3069	0.9476	1.2513	0.9683	0.7755	1.1838	1.2674	0.8954	0.9774	1.7126	1.2123	1.254	1.1001	0.7561	1.5668	1.2388	0.463	0.3676	0.6165	0.9512	0.8173	0.2766	0.6502	0.7524	1.176	0.161	0.9405	0.388	0.6687	0.6951	0.7426	0.484	0.3732	0.7368	0.8645	0.5737	0.7676	0.7696	0.6889	0.3812	0.4247	1.3534	0.7083
[68]	Myanmar	1.612	1.5077	1.3593	1.5309	1.2879	1.1044	1.1364	1.3282	1.2821	1.3775	0.9629	1.1802	1.3666	1.4607	1.7198	1.2482	1.4026	1.2218	1.1826	1.0027	1.3997	1.1166	0.8812	1.1195	0.8854	1.1184	0.5528	0.7136	1.1593	1.3013	0.7783	0.9277	0.9668	1.0371	0.6099	1.1619	0.4704	0.6789	1.2928	0.8335	1.2557	1.0954	0.5272	0.5552	0.4137	0.7091	1.2016	1.187
[69]	Nanay Russia	1.1817	1.1907	0.6679	1.5254	1.0088	1.4147	0.9156	1.3198	1.2552	0.6164	1.3086	1.5697	0.9673	0.8336	1.4603	0.797	1.4115	0.7949	0.9086	1.512	0.9772	0.4364	0.3512	0.5041	0.9023	0.5883	0.2702	0.9077	0.8937	1.3128	0.3231	0.8932	0.5122	0.7092	0.5006	0.7536	0.8033	0.2326	0.6546	0.9508	0.51	0.7321	0.8724	0.7484	0.3129	0.2796	1.559	0.7819
[70]	Negidal Russia	1.0411	1.1355	0.9401	1.5869	1.0848	1.3172	1.0289	1.2529	1.0142	0.6321	1.3308	1.3649	0.8952	0.7851	1.5755	1.182	1.3644	1.0491	0.7778	1.6499	1.1581	0.359	0.3381	0.4738	0.9122	0.6193	0.2972	0.6472	0.6234	1.1065	0.2226	0.857	0.3734	0.7042	0.5635	0.6056	0.6014	0.356	0.5554	0.7803	0.5255	0.5581	0.8527	0.6984	0.3688	0.4431	1.2494	0.6462
[71]	New Britain Island	0.7651	1.179	1.3238	0.4505	1.1485	0.7034	0.8675	0.715	1.2267	1.2469	1.0463	0.8281	0.8575	1.0912	0.774	0.8207	0.3033	0.4642	0.8935	0.6248	0.6605	1.6781	1.6248	1.4789	0.8473	1.4636	1.6749	1.6679	1.5471	1.0384	1.3788	1.5277	1.7474	1.5723	1.5194	1.6537	1.5928	1.4573	1.6025	1.7158	1.1936	1.55	1.6357	1.3538	1.2964	1.4423	1.1165	1.4901
[72]	New Guinea Tolai	1.0434	1.0094	1.1935	0.5458	1.0359	0.8752	1.0759	0.7619	1.1312	1.1922	0.716	0.7578	1.0229	1.0396	0.7241	0.7109	0.4988	0.6505	1.0468	0.6013	0.8225	1.6352	1.6667	1.6377	1.0588	1.5673	1.6714	1.7224	1.6741	1.2014	1.3097	1.6027	1.8159	1.4433	1.5684	1.6946	1.6146	1.4083	1.6191	1.5569	1.3595	1.4985	1.2909	1.3902	1.1939	1.4348	1.1561	1.5011
[73]	Nicobar Islands	1.2164	0.7833	0.4997	0.8623	0.6817	1.3167	1.0791	1.1382	1.1145	0.7073	0.6995	1.3262	1.2794	1.0146	0.3874	0.502	1.2461	0.8816	1.048	1.0602	0.6071	0.9421	1.0853	0.8861	1.4878	0.9129	1.2746	1.3101	1.071	1.2621	1.3149	0.8545	1.308	0.97	0.9863	1.1576	1.2918	1.1409	0.7482	0.9905	1.0579	0.7461	0.8981	1.2974	1.2104	1.0124	1.1143	0.9654
[74]	Nivkh Russia	1.207	1.1783	1.1113	1.5962	1.0469	1.3901	1.0731	1.3697	0.9544	0.7517	1.2944	1.1887	0.8808	0.8909	1.7492	1.3024	1.297	1.011	0.8517	1.499	1.091	0.5357	0.3979	0.5499	0.756	0.7648	0.3563	0.6585	0.7645	1.0839	0.2348	1.0296	0.5059	0.8537	0.6181	0.7475	0.5793	0.3591	0.8514	0.9538	0.5513	0.814	0.823	0.7071	0.3222	0.4412	1.3412	0.7832
[75]	North China 1	1.3753	1.3755	0.9254	1.6343	1.0741	1.3522	0.9029	1.3989	1.383	0.9459	1.0987	1.5197	1.1665	1.1064	1.7266	0.9017	1.3348	0.7969	1.1379	1.3654	1.1746	0.6124	0.4188	0.7691	0.8035	0.7882	0.2676	0.9026	1.034	1.5432	0.4237	0.914	0.6687	0.8112	0.6371	0.9919	0.6073	0.3483	0.9427	0.9952	0.7482	1.0084	0.6403	0.5799	0.2558	0.2462	1.6645	0.9576
[76]	North China 2	1.3119	1.4849	1.1683	1.5747	1.2073	1.1535	0.8454	1.1298	1.4501	1.3089	1.2159	1.5006	1.1307	1.3691	1.7815	1.1121	1.3136	0.9377	0.9311	1.1377	1.2793	0.8157	0.7192	0.931	0.8121	0.9941	0.3916	0.9163	1.1861	1.4869	0.4707	1.0772	0.8477	0.9551	0.7338	1.1955	0.5187	0.5882	1.1153	0.909	0.9324	1.0168	0.7911	0.3954	0.3918	0.5541	1.6083	0.9913
[77]	Okhotsk Japan	1.0305	1.0736	0.7667	1.5819	0.9958	1.3808	0.8517	1.2193	1.1122	0.6382	1.4102	1.2823	0.8383	0.696	1.5339	0.9795	1.3362	0.8542	0.939	1.3797	0.9963	0.3771	0.2506	0.4752	0.531	0.3829	0.2163	0.6261	0.6741	1.0601	0.2878	0.9376	0.4017	0.6695	0.5737	0.5156	0.6612	0.2029	0.6592	0.7546	0.4726	0.7143	0.797	0.6557	0.418	0.2659	1.4027	0.827
[78]	Oroch Russia	1.041	1.2691	1.063	1.5825	1.2326	1.167	0.939	1.348	0.9889	0.7099	1.131	1.1635	0.9743	0.7106	1.7713	1.2464	1.1742	0.8481	1.0594	1.439	1.2622	0.6137	0.3656	0.6833	0.584	0.6766	0.3824	0.7706	0.8389	1.1135	0.3082	0.9811	0.4901	0.8438	0.5734	0.7633	0.6308	0.3126	0.9592	1.0395	0.7355	0.9416	0.784	0.5912	0.3477	0.4183	1.3487	0.9656
[79]	Philippines	1.5428	1.1598	1.1957	1.234	1.037	1.2055	1.4651	1.419	0.7669	0.7434	0.4956	0.9886	1.424	0.8862	1.1263	0.992	1.2523	1.1355	1.3508	1.4728	1.272	0.9517	0.9309	1.2522	1.147	1.1385	0.9051	0.9214	0.8863	1.1888	1.0157	0.9228	0.936	1.1145	0.9222	1.0787	1.0294	0.7777	1.229	1.0182	1.3861	1.0683	0.4914	1.0137	0.7057	0.9174	1.0056	1.4085
[80]	Seman Malaysia	1.0358	1.3215	1.6818	1.1197	1.3181	0.9164	1.3168	0.9448	1.1758	1.5005	1.3642	1.1225	0.8749	1.2146	1.4482	1.4713	0.8734	0.9327	0.8447	0.9927	1.1529	1.2262	1.4548	1.2405	0.9266	1.5759	1.0936	1.2503	1.2929	1.0757	0.9506	1.4808	1.2881	1.517	1.1092	1.3852	1.1998	1.2157	1.417	1.342	1.0346	1.1839	1.5098	0.9502	0.6756	1.3243	1.0169	0.9442
[81]	South Moluccas Islands Indonesia	1.378	1.1148	1.1041	1.2648	1.1332	1.1596	1.3311	0.9491	1.2066	1.1362	1.129	1.0648	1.0243	0.9838	1.3243	1.0002	1.5417	1.1922	1.1536	0.9302	1.2505	1.0738	1.0365	1.1294	0.8981	1.0256	0.802	0.9905	1.3079	1.1843	0.805	1.2169	1.1816	1.0272	0.7039	1.1149	0.9034	0.7602	1.3033	0.7024	1.3051	1.0922	0.6462	0.5613	0.4767	0.9587	1.271	1.3023
[82]	Sumatra Indonesia	1.1817	1.4644	1.2479	1.3624	1.5232	0.7209	0.7507	0.8352	1.4508	1.5261	0.7368	1.2562	1.3636	1.4481	1.5957	1.1804	1.1971	1.176	1.0023	0.7625	1.6946	1.2459	1.0552	1.3592	1.0237	1.1606	0.757	0.9809	1.4091	1.4339	0.7634	1.008	1.1479	0.8337	0.7574	1.356	0.398	0.9283	1.2698	0.7014	1.5635	1.0155	0.6012	0.3536	0.675	0.9416	1.194	1.2002
[83]	Thai	1.5894	1.4644	1.2526	1.6162	1.3507	1.2377	1.3083	1.6097	1.2115	0.9639	0.843	1.3381	1.4428	1.0873	1.6386	1.1059	1.3547	1.0573	1.343	1.4595	1.4468	0.842	0.6531	1.0337	0.9725	0.9847	0.398	0.7082	0.8644	1.3074	0.7899	0.7356	0.6882	0.9148	0.4619	0.8666	0.7116	0.4284	1.0395	0.9593	1.11	0.9427	0.5627	0.9047	0.2108	0.4733	1.0096	1.0946
[84]	Troitskoe Russia	1.0002	1.0892	0.7657	1.5344	0.9928	1.3767	0.9322	1.3904	0.9859	0.488	1.3305	1.3694	0.8727	0.6386	1.4685	1.014	1.256	0.8097	0.9306	1.6274	0.9749	0.3062	0.2316	0.4027	0.7292	0.4785	0.2557	0.7001	0.5753	1.0446	0.3344	0.8254	0.2794	0.7089	0.5461	0.4957	0.7899	0.2247	0.5639	0.9666	0.3782	0.682	0.941	0.8476	0.4295	0.2827	1.3084	0.6871
[85]	Ulch Russia	1.1505	1.2068	0.8919	1.5479	1.0308	1.3513	0.9135	1.2267	1.1769	0.7909	1.3601	1.4575	0.8592	0.9523	1.6593	1.0396	1.3674	0.9367	0.8081	1.4927	1.1074	0.4571	0.375	0.5471	0.8709	0.7212	0.245	0.7945	0.8787	1.2648	0.2198	0.971	0.4762	0.7186	0.5894	0.7874	0.6173	0.3189	0.7526	0.897	0.5294	0.8086	0.8639	0.607	0.3096	0.3614	1.5418	0.7446
[86]	Veddah Sri Lanka	0.9598	1.0757	1.436	0.5771	1.1922	0.6321	1.0031	0.5556	1.1491	1.6334	0.7828	0.6745	1.0359	1.3439	0.8542	1.073	0.511	0.9252	0.9238	0.3026	1.0526	1.7931	1.89	1.7395	1.0637	1.7244	1.7252	1.569	1.7231	1.0831	1.3777	1.6143	1.8717	1.4726	1.5793	1.7535	1.3474	1.6685	1.6846	1.3458	1.5279	1.4362	1.3358	1.1647	1.3435	1.7003	0.934	1.3566
[87]	Vietnam	1.2412	1.0881	1.2286	1.6444	1.1113	1.2042	1.4054	1.3704	1.0393	1.0564	1.1981	1.1765	1.1842	0.9891	1.46	1.4242	1.5625	1.4295	1.3216	1.4205	1.422	0.4893	0.5312	0.6949	0.8967	0.6691	0.3873	0.2555	0.3387	0.9914	0.911	0.4682	0.4641	0.7763	0.52	0.3997	0.4572	0.7392	0.5837	0.3732	0.9234	0.6027	0.4993	0.6757	0.4958	0.63	0.6452	0.6497
[88]	Yakut Russia	1.1453	1.1509	0.9327	1.5583	1.0118	1.3514	0.9425	1.2468	0.9698	0.6997	1.3827	1.2077	0.8453	0.8725	1.6258	1.1385	1.2896	1.0339	0.7414	1.459	1.0494	0.4612	0.3714	0.5214	0.751	0.6478	0.2602	0.6224	0.7375	1.0339	0.1427	1.0055	0.3873	0.7465	0.6463	0.6453	0.608	0.2593	0.7006	0.8557	0.4469	0.6915	0.8628	0.7348	0.3989	0.4032	1.3589	0.7389
[89]	Yukagir Russia	1.0323	1.0521	0.9122	1.4903	1.0251	1.3315	0.8501	1.1743	0.8954	0.5939	1.2549	1.1428	0.8144	0.832	1.568	1.186	1.239	1.0768	0.6141	1.4863	1.063	0.4729	0.3197	0.4787	0.845	0.596	0.3609	0.5797	0.6749	0.9774	0.1111	0.9698	0.413	0.6209	0.6435	0.6223	0.4864	0.322	0.6291	0.7817	0.5041	0.5973	0.815	0.7593	0.5066	0.445	1.2603	0.7334
[truncated: 41 more columns]
